# Supplementary material for: Genome-wide comparative analysis of the Brassica rapa gene space reveals genome shrinkage and differential loss of duplicated genes after whole genome triplication
Source: Genome Biol. 2009 Oct 12;10(10):R111. doi: 10.1186/gb-2009-10-10-r111 (PMC2784326; doi:10.1186/gb-2009-10-10-r111)
Supplement: Additional data file 3 — The data provided include two worksheets. Gene correspondence data for the 227 synteny blocks identified by DiagHunter are provided in the worksheet entitled 'blocks.' The synteny quality of the blocks is included in the worksheet named 'quality'; tandem duplicated genes were considered to be single homologs. The quality of synteny was defined as described in the Materials and methods. [file gb-2009-10-10-r111-S3.ZIP]

## Sheet: blocks
Synteny Group	At_ID	Br_ID	BLASTP_E value			Avr. E value	4.73131e-18
1.2.group1	AT1G65520	Br076.1	2e-71			Median E value	1e-151
	AT1G65480	Br076.4	1e-90			Min. E value	0
	AT1G65450	Br076.6	1e-142			Max. E value	2e-14
	AT1G65440	Br076.9	0
	AT1G65430	Br076.10	0
	AT1G65420	Br076.11	3e-76
	AT1G65410	Br076.12	1e-162
	AT1G65380	Br076.13	0
	AT1G65290	Br076.16	1e-56
	AT1G65270	Br076.17	1e-122
	AT1G65260	Br076.18	1e-158
	AT1G65230	Br076.19	1e-135
	AT1G65220	Br076.20	0
	AT1G65200	Br076.21	0
1.2.group2	AT1G70550	Br088.1	1e-154
	AT1G70530	Br088.2	1e-104
	AT1G70505	Br088.7	1e-100
	AT1G70500	Br088.12	0
	AT1G70490	Br088.14	1e-104
	AT1G70480	Br088.15	1e-151
	AT1G70440	Br088.19	1e-113
	AT1G70430	Br088.20	0
	AT1G70420	Br088.21	1e-96
	AT1G70410	Br088.23	1e-137
	AT1G70370	Br088.25	0
1.6.group1-1	AT1G14500	Br020.33	4e-42
	AT1G14520	Br020.28	1e-163
	AT1G14530	Br020.27	1e-137
	AT1G14540	Br020.25	1e-152
	AT1G14560	Br020.24	1e-167
	AT1G14570	Br020.23	0
	AT1G14580	Br020.22	1e-155
	AT1G14600	Br020.18	4e-79
	AT1G14610	Br020.15	0
	AT1G14630	Br020.13	1e-59
	AT1G14650	Br020.11	0
	AT1G14660	Br020.10	0
	AT1G14680	Br020.7	4e-98
	AT1G14685	Br020.6	1e-134
	AT1G14686	Br020.5	1e-123
	AT1G14710	Br020.4	0
	AT1G14730	Br020.2	1e-109
	AT1G14740	Br020.1	0
1.6.group1-2	AT1G15200	Br022.25	1e-155
	AT1G15190	Br022.24	1e-71
	AT1G15170	Br022.23	0
	AT1G15140	Br022.22	1e-124
	AT1G15130	Br022.21	0
	AT1G15125	Br022.20	1e-165
	AT1G15100	Br022.18	5e-63
	AT1G15050	Br022.17	1e-46
	AT1G15040	Br022.16	1e-177
	AT1G15030	Br022.15	1e-129
	AT1G15020	Br022.14	0
	AT1G15010	Br022.13	1e-64
	AT1G15000	Br022.12	0
	AT1G14990	Br022.11	1e-67
	AT1G14970	Br022.9	0
	AT1G14960	Br022.7	1e-78
	AT1G14910	Br022.4	0
	AT1G14890	Br022.3	5e-89
	AT1G14870	Br022.1	2e-80
1.6.group1-3	AT1G15440	Br023.31	4e-62
	AT1G15430	Br023.30	1e-111
	AT1G15420	Br023.29	2e-90
	AT1G15415	Br023.28	4e-30
	AT1G15410	Br023.27	1e-130
	AT1G15400	Br023.25	3e-53
	AT1G15390	Br023.24	1e-117
	AT1G15370	Br023.21	2e-80
	AT1G15360	Br023.20	5e-75
	AT1G15350	Br023.17	1e-71
	AT1G15330	Br023.16	1e-173
	AT1G15320	Br023.15	1e-126
	AT1G15310	Br023.14	0
	AT1G15290	Br023.12	0
	AT1G15280	Br023.11	1e-180
	AT1G15260	Br023.8	1e-73
	AT1G15210	Br023.7	0
	AT1G15240	Br023.6	0
	AT1G15230	Br023.5	2e-49
	AT1G15220	Br023.4	2e-80
	AT1G15215	Br023.3	1e-115
1.6.group2	AT1G17070	Br025.49	3e-96
	AT1G17060	Br025.47	0
	AT1G17050	Br025.46	0
	AT1G17040	Br025.45	0
	AT1G17030	Br025.44	0
	AT1G17010	Br025.43	1e-146
	AT1G16980	Br025.41	0
	AT1G16970	Br025.39	0
	AT1G16930	Br025.37	0
	AT1G16920	Br025.26	1e-121
	AT1G16900	Br025.25	0
	AT1G16890	Br025.24	5e-88
	AT1G16880	Br025.23	1e-147
	AT1G16870	Br025.22	0
	AT1G16860	Br025.21	0
	AT1G16850	Br025.20	2e-36
	AT1G16840	Br025.19	2e-59
	AT1G16830	Br025.18	0
	AT1G16810	Br025.17	2e-43
	AT1G16790	Br025.15	2e-49
	AT1G16760	Br025.14	0
	AT1G16740	Br025.12	2e-69
	AT1G16720	Br025.11	0
	AT1G16710	Br025.10	0
	AT1G16700	Br025.9	1e-106
	AT1G16680	Br025.7	0
	AT1G16670	Br025.3	0
1.6.group3	AT1G19835	Br030.106	0
	AT1G19800	Br030.91	1e-171
	AT1G19790	Br030.89	1e-141
	AT1G19770	Br030.87	1e-124
	AT1G19740	Br030.83	1e-124
	AT1G19730	Br030.80	4e-57
	AT1G19720	Br030.79	0
	AT1G19710	Br030.78	0
	AT1G19700	Br030.77	0
	AT1G19690	Br030.76	1e-147
	AT1G19670	Br030.75	1e-166
	AT1G19660	Br030.72	1e-169
	AT1G19650	Br030.71	0
	AT1G19640	Br030.70	1e-177
	AT1G19600	Br030.67	0
	AT1G19570	Br030.65	1e-100
	AT1G19540	Br030.64	1e-147
	AT1G19530	Br030.62	4e-39
	AT1G19525	Br030.59	1e-141
	AT1G19490	Br030.56	1e-142
	AT1G19485	Br030.55	0
	AT1G19480	Br030.54	1e-142
	AT1G19450	Br030.53	0
	AT1G19440	Br030.29	0
	AT1G19430	Br030.28	0
	AT1G19400	Br030.27	1e-120
	AT1G19390	Br030.26	0
	AT1G19370	Br030.22	0
	AT1G19360	Br030.21	0
	AT1G19350	Br030.20	1e-126
	AT1G19340	Br030.19	0
	AT1G19330	Br030.18	1e-109
	AT1G19320	Br030.17	4e-89
	AT1G19310	Br030.13	6e-98
	AT1G19300	Br030.11	1e-176
	AT1G19270	Br030.8	0
	AT1G19250	Br030.6	0
	AT1G19240	Br030.5	1e-26
	AT1G19230	Br030.4	0
	AT1G19220	Br030.1	0
1.6.group4	AT1G21065	Br032.70	2e-97
	AT1G21060	Br032.69	0
	AT1G21050	Br032.65	1e-101
	AT1G21010	Br032.62	2e-86
	AT1G21000	Br032.60	1e-140
	AT1G20990	Br032.58	1e-125
	AT1G20980	Br032.57	0
	AT1G20970	Br032.55	0
	AT1G20960	Br032.49	9e-51
	AT1G20950	Br032.48	0
	AT1G20925	Br032.43	1e-145
	AT1G20920	Br032.42	0
	AT1G20910	Br032.41	1e-132
	AT1G20900	Br032.40	1e-81
	AT1G20880	Br032.35	1e-127
	AT1G20870	Br032.34	1e-84
	AT1G20860	Br032.33	1e-107
	AT1G20850	Br032.30	8e-56
	AT1G20840	Br032.29	0
	AT1G20830	Br032.28	1e-162
	AT1G20823	Br032.26	2e-73
	AT1G20810	Br032.25	1e-103
	AT1G20800	Br032.24	2e-25
	AT1G20760	Br032.23	0
	AT1G20720	Br032.16	0
	AT1G20700	Br032.15	1e-89
	AT1G20696	Br032.14	3e-47
	AT1G20670	Br032.8	0
	AT1G20650	Br032.4	0
1.6.group6	AT1G50020	Br061.30	5e-92
	AT1G50030	Br061.27	0
	AT1G50050	Br061.21	6e-57
	AT1G50090	Br061.18	1e-176
	AT1G50120	Br061.17	0
	AT1G50200	Br061.12	0
	AT1G50300	Br061.7	1e-130
	AT1G50310	Br061.3	0
	AT1G50320	Br061.2	4e-78
	AT1G50360	Br061.1	0
	AT1G50380	Br062.31	0
	AT1G50400	Br062.30	4e-99
	AT1G50410	Br062.29	0
	AT1G50420	Br062.28	0
	AT1G50450	Br062.27	0
	AT1G50460	Br062.25	0
	AT1G50480	Br062.24	0
	AT1G50490	Br062.23	1e-101
	AT1G50510	Br062.19	1e-158
	AT1G50520	Br062.18	0
	AT1G50570	Br062.17	1e-148
	AT1G50575	Br062.16	1e-138
	AT1G50590	Br062.15	1e-166
	AT1G50600	Br062.13	0
	AT1G50630	Br062.11	0
	AT1G50660	Br062.10	0
	AT1G50670	Br062.9	1e-114
	AT1G50680	Br062.8	1e-123
	AT1G50710	Br062.6	0
	AT1G50730	Br062.4	0
	AT1G50770	Br062.3	2e-48
	AT1G50870	Br062.1	1e-102
1.6.group7	AT1G51745	Br063.35	1e-160
	AT1G51760	Br063.34	0
	AT1G51770	Br063.33	5e-26
	AT1G51790	Br063.29	0
	AT1G51900	Br063.27	1e-66
	AT1G51940	Br063.24	0
	AT1G51950	Br063.22	1e-111
	AT1G51980	Br063.21	0
	AT1G52000	Br063.20	8e-83
	AT1G52150	Br063.1	0
1.6.group8	AT1G53110	Br064.1	3e-86
	AT1G53100	Br064.2	0
	AT1G53080	Br064.3	1e-142
	AT1G53040	Br064.7	0
	AT1G53035	Br064.8	4e-82
	AT1G53020	Br064.9	1e-176
	AT1G53010	Br064.11	5e-76
	AT1G52980	Br064.16	0
	AT1G52920	Br064.18	0
	AT1G52910	Br064.19	8e-82
	AT1G52900	Br064.22	6e-98
	AT1G52890	Br064.23	1e-150
	AT1G52870	Br064.26	1e-176
	AT1G52830	Br064.29	2e-78
	AT1G52820	Br064.31	1e-174
	AT1G52780	Br064.36	0
	AT1G52770	Br064.37	0
	AT1G52760	Br064.38	1e-178
	AT1G52750	Br064.39	0
	AT1G52740	Br064.40	5e-71
	AT1G52730	Br064.41	0
	AT1G52680	Br064.43	9e-49
	AT1G52660	Br064.44	1e-174
	AT1G52640	Br064.45	0
	AT1G52630	Br064.46	0
	AT1G52620	Br064.47	0
	AT1G52600	Br064.48	1e-101
	AT1G52580	Br064.50	1e-138
	AT1G52565	Br064.51	3e-47
	AT1G52560	Br064.52	1e-93
	AT1G52540	Br064.53	1e-151
	AT1G52410	Br064.54	1e-179
1.7.group14	AT1G67280	Br079.33	1e-175
	AT1G67270	Br079.32	1e-147
	AT1G67260	Br079.30	1e-131
	AT1G67250	Br079.29	3e-71
	AT1G67230	Br079.28	0
	AT1G67190	Br079.27	0
	AT1G67170	Br079.26	1e-145
	AT1G67140	Br079.25	0
	AT1G67040	Br079.23	0
	AT1G67035	Br079.22	2e-58
	AT1G67030	Br079.18	7e-61
	AT1G66910	Br079.17	0
	AT1G66890	Br079.13	1e-49
	AT1G66840	Br079.6	1e-139
	AT1G67680	Br081.29	0
	AT1G67570	Br081.28	0
	AT1G67560	Br081.26	0
	AT1G67500	Br081.19	0
	AT1G67490	Br081.18	0
	AT1G67430	Br081.14	1e-91
	AT1G67420	Br081.13	0
	AT1G67410	Br081.12	0
	AT1G67360	Br081.10	1e-90
	AT1G67340	Br081.5	1e-171
	AT1G67330	Br081.3	1e-141
	AT1G67325	Br081.2	3e-92
	AT1G67320	Br081.1	0
	AT1G68470	Br082.79	0
	AT1G68440	Br082.78	1e-111
	AT1G68430	Br082.77	1e-35
	AT1G68210	Br082.73	7e-46
	AT1G68390	Br082.70	1e-171
	AT1G68370	Br082.68	0
	AT1G68360	Br082.66	2e-89
	AT1G68330	Br082.63	3e-94
	AT1G68320	Br082.62	1e-118
	AT1G68310	Br082.61	2e-64
	AT1G68300	Br082.60	3e-76
	AT1G68290	Br082.59	1e-154
	AT1G68260	Br082.58	1e-83
	AT1G68230	Br082.56	3e-57
	AT1G68220	Br082.55	1e-103
	AT1G68200	Br082.52	1e-124
	AT1G68180	Br082.51	3e-92
	AT1G68160	Br082.49	6e-77
	AT1G68150	Br082.47	4e-94
	AT1G68140	Br082.46	1e-112
	AT1G68130	Br082.45	0
	AT1G68110	Br082.44	1e-142
	AT1G68100	Br082.43	1e-167
	AT1G68070	Br082.42	1e-147
	AT1G68060	Br082.41	0
	AT1G68040	Br082.39	1e-180
	AT1G68030	Br082.38	4e-81
	AT1G68010	Br082.37	0
	AT1G68000	Br082.36	1e-122
	AT1G67980	Br082.35	1e-111
	AT1G67970	Br082.34	1e-139
	AT1G67940	Br082.33	1e-130
	AT1G67950	Br082.32	1e-116
	AT1G67960	Br082.31	1e-107
	AT1G67930	Br082.30	0
	AT1G67830	Br082.24	0
	AT1G67810	Br082.21	4e-99
	AT1G67800	Br082.20	0
	AT1G67790	Br082.19	1e-129
	AT1G67770	Br082.15	1e-155
	AT1G67750	Br082.14	0
	AT1G67740	Br082.12	2e-44
	AT1G67730	Br082.10	1e-164
	AT1G67710	Br082.2	0
	AT1G67700	Br082.1	1e-118
	AT1G68530	Br083.21	1e-145
	AT1G68550	Br083.17	1e-70
	AT1G68560	Br083.15	0
	AT1G68570	Br083.14	0
	AT1G68580	Br083.13	0
	AT1G68590	Br083.12	4e-68
	AT1G68620	Br083.11	1e-153
	AT1G68660	Br083.9	5e-82
	AT1G68710	Br083.5	0
	AT1G68740	Br083.3	0
	AT1G68750	Br083.2	0
	AT1G68990	Br084.25	1e-159
	AT1G68907	Br084.22	2e-24
	AT1G68870	Br084.18	1e-38
	AT1G68850	Br084.15	0
	AT1G68810	Br084.14	1e-138
	AT1G68585	Br084.1	5e-49
1.7.group15-1	AT1G69680	Br085.77	1e-100
	AT1G69650	Br085.76	5e-96
	AT1G69640	Br085.75	1e-125
	AT1G69490	Br085.74	5e-50
	AT1G69620	Br085.69	6e-42
	AT1G69600	Br085.68	2e-90
	AT1G69588	Br085.65	1e-39
	AT1G69580	Br085.64	1e-129
	AT1G69570	Br085.62	1e-141
	AT1G69560	Br085.60	1e-121
	AT1G69540	Br085.59	1e-134
	AT1G69530	Br085.58	1e-123
	AT1G69523	Br085.55	1e-119
	AT1G69510	Br085.49	6e-45
	AT1G69500	Br085.48	0
	AT1G69430	Br085.46	1e-154
	AT1G69480	Br085.45	0
	AT1G69460	Br085.44	1e-108
	AT1G69450	Br085.43	0
	AT1G69420	Br085.42	0
	AT1G69410	Br085.40	7e-89
	AT1G69390	Br085.39	5e-80
	AT1G69380	Br085.38	1e-166
	AT1G69370	Br085.37	1e-149
	AT1G69360	Br085.36	0
	AT1G69350	Br085.35	0
	AT1G69340	Br085.34	0
	AT1G69330	Br085.33	1e-90
	AT1G69325	Br085.32	4e-40
	AT1G69320	Br085.31	1e-37
	AT1G69310	Br085.30	4e-91
	AT1G69280	Br085.28	1e-102
	AT1G69270	Br085.26	8e-95
	AT1G69260	Br085.25	2e-83
	AT1G69250	Br085.24	1e-101
	AT1G69220	Br085.23	0
	AT1G69200	Br085.22	0
	AT1G69180	Br085.17	3e-85
	AT1G69170	Br085.16	3e-79
	AT1G69160	Br085.15	1e-97
	AT1G69120	Br085.13	1e-133
	AT1G69080	Br085.11	1e-102
	AT1G69060	Br085.10	0
	AT1G69040	Br085.8	0
	AT1G69020	Br085.7	0
	AT1G69010	Br085.6	1e-125
	AT1G68990	Br085.5	0
	AT1G68960	Br085.3	1e-151
	AT1G68940	Br085.2	0
	AT1G68930	Br085.1	0
1.7.group15-2	AT1G70280	Br087.31	0
	AT1G70260	Br087.27	8e-83
	AT1G70230	Br087.24	0
	AT1G70200	Br087.20	1e-113
	AT1G70190	Br087.19	4e-67
	AT1G70180	Br087.18	1e-163
	AT1G70170	Br087.17	0
	AT1G70060	Br087.13	0
	AT1G70000	Br087.9	4e-86
	AT1G69930	Br087.7	1e-132
	AT1G69910	Br087.1	1e-135
1.7.group16	AT1G70610	Br090.35	0
	AT1G70670	Br090.32	5e-98
	AT1G70700	Br090.31	4e-68
	AT1G70710	Br090.30	0
	AT1G70720	Br090.29	5e-74
	AT1G70740	Br090.28	0
	AT1G70780	Br090.26	6e-58
	AT1G70790	Br090.24	2e-90
	AT1G70850	Br090.21	8e-72
	AT1G70940	Br090.18	0
	AT1G71070	Br090.17	0
	AT1G71130	Br090.16	8e-59
	AT1G71140	Br090.15	0
	AT1G71160	Br090.14	0
	AT1G71190	Br090.13	1e-125
	AT1G71250	Br090.9	0
	AT1G71310	Br090.8	8e-79
	AT1G71360	Br090.5	1e-173
	AT1G71390	Br090.4	2e-57
	AT1G71820	Br091.36	0
	AT1G71810	Br091.35	0
	AT1G71790	Br091.33	1e-145
	AT1G71780	Br091.32	2e-84
	AT1G71770	Br091.31	0
	AT1G71760	Br091.30	2e-86
	AT1G71750	Br091.29	3e-91
	AT1G71740	Br091.28	2e-55
	AT1G71730	Br091.27	2e-52
	AT1G71720	Br091.26	0
	AT1G71710	Br091.24	0
	AT1G71697	Br091.22	1e-179
	AT1G71695	Br091.21	0
	AT1G71692	Br091.19	2e-59
	AT1G71690	Br091.16	1e-122
	AT1G71680	Br091.15	0
	AT1G71530	Br091.14	0
	AT1G71520	Br091.13	3e-60
	AT1G71500	Br091.11	1e-119
	AT1G71480	Br091.10	4e-94
	AT1G71460	Br091.9	0
	AT1G71450	Br091.8	2e-77
	AT1G71440	Br091.7	0
	AT1G71420	Br091.5	0
	AT1G71410	Br091.4	0
	AT1G72620	Br092.52	1e-166
	AT1G72610	Br092.51	2e-96
	AT1G72540	Br092.50	0
	AT1G72530	Br092.49	2e-87
	AT1G72490	Br092.45	1e-108
	AT1G72470	Br092.44	0
	AT1G72460	Br092.43	0
	AT1G72430	Br092.42	3e-62
	AT1G72370	Br092.41	1e-138
	AT1G72360	Br092.40	2e-57
	AT1G72350	Br092.39	1e-66
	AT1G72330	Br092.38	6e-47
	AT1G72210	Br092.36	1e-131
	AT1G72200	Br092.34	1e-162
	AT1G72190	Br092.33	1e-167
	AT1G72180	Br092.32	0
	AT1G72160	Br092.29	0
	AT1G72130	Br092.27	0
	AT1G72050	Br092.20	0
	AT1G72030	Br092.18	1e-102
	AT1G71970	Br092.16	9e-68
	AT1G71960	Br092.14	1e-153
	AT1G71940	Br092.12	1e-148
	AT1G71910	Br092.10	4e-49
	AT1G71880	Br092.8	0
	AT1G71865	Br092.4	2e-36
	AT1G71840	Br092.2	0
	AT1G72880	Br093.6	1e-171
	AT1G72870	Br093.3	8e-33
1.7.group17	AT1G73430	Br094.41	0
	AT1G73410	Br094.40	1e-116
	AT1G73400	Br094.39	0
	AT1G73390	Br094.38	0
	AT1G73370	Br094.36	0
	AT1G73360	Br094.35	0
	AT1G73350	Br094.34	1e-71
	AT1G73340	Br094.33	0
	AT1G73325	Br094.32	3e-93
	AT1G73270	Br094.31	5e-52
	AT1G73280	Br094.30	0
	AT1G73260	Br094.29	1e-50
	AT1G73250	Br094.21	1e-171
	AT1G73240	Br094.20	0
	AT1G73230	Br094.19	3e-62
	AT1G73220	Br094.18	0
	AT1G73210	Br094.16	1e-159
	AT1G73200	Br094.15	0
	AT1G73190	Br094.14	1e-120
	AT1G73120	Br094.12	3e-51
	AT1G73110	Br094.11	0
	AT1G73100	Br094.10	0
	AT1G73080	Br094.9	0
	AT1G73060	Br094.8	1e-175
	AT1G73050	Br094.7	0
	AT1G73030	Br094.6	3e-95
	AT1G73020	Br094.5	0
	AT1G73010	Br094.2	1e-140
	AT1G72960	Br094.1	0
	AT1G73880	Br095.33	2e-92
	AT1G73860	Br095.31	0
	AT1G73840	Br095.30	1e-155
	AT1G73820	Br095.29	1e-108
	AT1G73800	Br095.27	5e-87
	AT1G73760	Br095.24	1e-117
	AT1G73730	Br095.22	0
	AT1G73700	Br095.20	0
	AT1G73680	Br095.18	0
	AT1G73670	Br095.17	0
	AT1G73655	Br095.16	1e-111
	AT1G73600	Br095.11	1e-48
	AT1G73530	Br095.7	2e-60
	AT1G73500	Br095.6	1e-152
	AT1G73480	Br095.5	0
	AT1G73460	Br095.4	0
1.7.group18	AT1G73860	Br096.36	0
	AT1G73875	Br096.34	0
	AT1G73890	Br096.33	9e-55
	AT1G73920	Br096.32	0
	AT1G73950	Br096.31	0
	AT1G73960	Br096.29	0
	AT1G73965	Br096.28	8e-36
	AT1G73970	Br096.27	0
	AT1G73990	Br096.24	0
	AT1G74000	Br096.22	1e-102
	AT1G74030	Br096.20	0
	AT1G74055	Br096.19	4e-48
	AT1G74060	Br096.18	1e-110
	AT1G74080	Br096.17	2e-87
1.7.group19-1	AT1G74140	Br097.32	2e-74
	AT1G74150	Br097.31	0
	AT1G74190	Br097.30	0
	AT1G74210	Br097.27	0
	AT1G74220	Br097.26	7e-82
	AT1G74230	Br097.25	5e-58
	AT1G74240	Br097.24	1e-174
	AT1G74260	Br097.23	0
	AT1G74300	Br097.22	1e-169
	AT1G74310	Br097.21	0
	AT1G74320	Br097.20	0
	AT1G74330	Br097.19	0
	AT1G74350	Br097.18	0
	AT1G74360	Br097.17	0
	AT1G74370	Br097.16	1e-112
	AT1G74380	Br097.15	0
	AT1G74390	Br097.14	0
	AT1G74410	Br097.13	5e-94
	AT1G74430	Br097.11	4e-95
	AT1G74440	Br097.8	1e-91
	AT1G74450	Br097.7	1e-161
	AT1G74470	Br097.5	0
	AT1G74480	Br097.4	3e-73
	AT1G74510	Br097.2	1e-172
	AT1G74520	Br097.1	9e-94
1.7.group19-2	AT1G74790	Br099.35	0
	AT1G74800	Br099.34	0
	AT1G74830	Br099.32	0
	AT1G74840	Br099.31	2e-71
	AT1G74850	Br099.30	0
	AT1G74860	Br099.29	1e-119
	AT1G74870	Br099.28	8e-82
	AT1G74880	Br099.27	4e-54
	AT1G74890	Br099.26	2e-65
	AT1G74900	Br099.25	0
	AT1G74910	Br099.24	0
	AT1G74930	Br099.22	9e-56
	AT1G74940	Br099.21	1e-91
	AT1G74950	Br099.20	5e-84
	AT1G74960	Br099.19	0
	AT1G74970	Br099.18	5e-89
	AT1G74990	Br099.16	5e-51
	AT1G75000	Br099.15	1e-129
	AT1G75010	Br099.14	0
	AT1G75030	Br099.13	1e-105
	AT1G75060	Br099.5	1e-106
	AT1G75080	Br099.4	1e-134
	AT1G75090	Br099.3	1e-125
	AT1G75100	Br099.2	0
1.7.group20	AT1G75100	Br100.1	1e-15
	AT1G75130	Br100.2	0
	AT1G75150	Br100.3	0
	AT1G75170	Br100.5	1e-157
	AT1G75180	Br100.6	1e-127
	AT1G75200	Br100.8	0
	AT1G75210	Br100.10	0
	AT1G75220	Br100.11	0
	AT1G75240	Br100.12	1e-100
	AT1G75260	Br100.16	1e-102
	AT1G75280	Br100.18	1e-155
	AT1G75310	Br100.20	0
	AT1G75340	Br100.21	1e-143
	AT1G75350	Br100.22	1e-63
	AT1G75390	Br100.25	2e-32
	AT1G75400	Br100.26	1e-161
	AT1G75410	Br100.27	0
	AT1G75440	Br100.30	4e-83
	AT1G75450	Br100.31	0
	AT1G75490	Br100.35	4e-99
	AT1G75500	Br100.36	0
	AT1G75520	Br100.39	1e-141
	AT1G75530	Br100.41	1e-151
	AT1G75540	Br100.42	1e-132
	AT1G75560	Br100.44	1e-114
	AT1G75580	Br100.45	5e-46
	AT1G75590	Br100.46	2e-69
	AT1G75600	Br101.4	1e-71
	AT1G75620	Br100.48	0
	AT1G75640	Br100.50	0
	AT1G75760	Br101.7	1e-152
	AT1G75820	Br101.32	1e-50
	AT1G75840	Br101.11	1e-101
	AT1G75880	Br101.14	1e-170
	AT1G75950	Br101.18	8e-79
	AT1G75980	Br101.19	9e-95
	AT1G76010	Br101.20	2e-94
	AT1G76250	Br101.26	0
	AT1G76310	Br101.27	0
	AT1G76360	Br101.30	0
	AT1G76405	Br101.34	7e-83
	AT1G76410	Br101.35	7e-71
	AT1G76430	Br101.36	1e-136
	AT1G76440	Br101.40	1e-70
	AT1G76500	Br101.44	3e-87
	AT1G76520	Br101.45	0
	AT1G76590	Br101.49	1e-122
	AT1G76600	Br101.50	3e-72
	AT1G76610	Br101.51	9e-92
	AT1G76640	Br101.53	6e-63
	AT1G76660	Br101.54	1e-169
	AT1G76730	Br101.55	1e-168
	AT1G76750	Br101.57	5e-62
	AT1G76790	Br101.58	1e-153
1.7.group21	AT1G78220	Br102.1	8e-58
	AT1G78210	Br102.12	1e-147
	AT1G78200	Br102.13	1e-115
	AT1G78190	Br102.14	9e-57
	AT1G78170	Br102.16	6e-96
	AT1G78160	Br102.19	0
	AT1G78140	Br102.20	1e-144
	AT1G78120	Br102.24	0
	AT1G78110	Br102.25	1e-122
	AT1G78100	Br102.26	1e-135
	AT1G78090	Br102.27	1e-175
	AT1G78080	Br102.30	1e-128
	AT1G78070	Br102.32	0
	AT1G78060	Br102.33	0
	AT1G78050	Br102.34	1e-146
	AT1G78040	Br102.35	3e-76
	AT1G78020	Br102.36	3e-57
	AT1G78010	Br102.37	0
	AT1G78000	Br102.38	0
	AT1G77980	Br102.42	1e-143
	AT1G77940	Br102.45	7e-62
	AT1G77920	Br102.46	1e-167
	AT1G77890	Br102.47	0
	AT1G77860	Br102.50	1e-166
	AT1G77855	Br102.51	1e-131
	AT1G77850	Br102.52	0
	AT1G77840	Br102.54	1e-169
	AT1G77810	Br102.55	0
	AT1G77800	Br102.56	0
	AT1G77760	Br102.62	0
	AT1G77750	Br102.63	2e-81
	AT1G77720	Br102.64	0
	AT1G77700	Br102.66	7e-74
	AT1G77640	Br102.67	6e-68
	AT1G77620	Br102.68	0
	AT1G77610	Br102.69	0
	AT1G77580	Br102.70	0
	AT1G77520	Br102.71	1e-124
	AT1G77510	Br102.73	0
	AT1G77500	Br102.75	0
	AT1G77490	Br102.76	0
	AT1G77480	Br102.77	0
	AT1G77400	Br102.78	9e-58
	AT1G77390	Br102.79	1e-164
	AT1G77380	Br102.83	0
	AT1G77330	Br102.86	1e-157
	AT1G77320	Br102.87	0
	AT1G77310	Br102.88	0
	AT1G77300	Br102.89	0
	AT1G77290	Br102.90	1e-147
	AT1G77280	Br102.91	0
	AT1G77260	Br102.92	0
	AT1G77250	Br102.93	1e-172
	AT1G77240	Br102.94	0
	AT1G77220	Br102.95	0
1.7.group22	AT1G79120	Br104.52	0
	AT1G79130	Br104.51	2e-45
	AT1G79150	Br104.50	0
	AT1G79160	Br104.49	1e-76
	AT1G79180	Br104.48	1e-115
	AT1G79210	Br104.45	1e-131
	AT1G79220	Br104.44	1e-161
	AT1G79230	Br104.43	0
	AT1G79270	Br104.39	0
	AT1G79280	Br104.38	0
	AT1G79310	Br104.34	1e-128
	AT1G79350	Br104.33	0
	AT1G79360	Br104.32	0
	AT1G79380	Br104.31	0
	AT1G79390	Br104.30	7e-66
	AT1G79400	Br104.29	0
	AT1G79410	Br104.28	0
	AT1G79420	Br104.26	0
	AT1G79430	Br104.25	1e-175
	AT1G79440	Br104.24	0
	AT1G79460	Br104.23	0
	AT1G79470	Br104.22	0
	AT1G79520	Br104.18	0
	AT1G79550	Br104.17	0
	AT1G79570	Br104.16	0
	AT1G79580	Br104.13	1e-144
	AT1G79590	Br104.12	1e-119
	AT1G79610	Br104.10	1e-127
1.7.group23	AT1G79810	Br105.77	1e-176
	AT1G79820	Br105.76	0
	AT1G79840	Br105.75	0
	AT1G79860	Br105.74	0
	AT1G79870	Br105.73	6e-85
	AT1G79880	Br105.72	1e-108
	AT1G79940	Br105.71	0
	AT1G79950	Br105.70	0
	AT1G79975	Br105.68	4e-82
	AT1G80000	Br105.67	0
	AT1G80010	Br105.66	0
	AT1G80040	Br105.63	3e-77
	AT1G80050	Br105.62	9e-94
	AT1G80080	Br105.60	0
	AT1G80100	Br105.58	1e-67
	AT1G80150	Br105.55	1e-174
	AT1G80170	Br105.53	0
	AT1G80190	Br105.51	5e-41
	AT1G80210	Br105.50	1e-150
	AT1G80220	Br105.49	1e-61
	AT1G80240	Br105.48	0
	AT1G80270	Br105.46	0
	AT1G80300	Br105.44	0
	AT1G80350	Br105.43	0
	AT1G80360	Br105.42	0
	AT1G80370	Br105.41	0
	AT1G80380	Br105.40	0
	AT1G80410	Br105.39	0
	AT1G80450	Br105.37	2e-65
	AT1G80460	Br105.35	0
	AT1G80490	Br105.33	0
	AT1G80510	Br105.32	0
	AT1G80520	Br105.31	3e-81
	AT1G80530	Br105.30	0
	AT1G80610	Br105.24	6e-84
	AT1G80660	Br105.21	0
	AT1G80670	Br105.20	1e-154
	AT1G80680	Br105.19	0
	AT1G80690	Br105.17	1e-113
	AT1G80700	Br105.16	5e-74
	AT1G80730	Br105.14	5e-94
	AT1G80750	Br105.13	1e-121
	AT1G80770	Br105.12	0
	AT1G80790	Br105.11	0
	AT1G80810	Br105.10	1e-157
	AT1G80830	Br105.9	0
	AT1G80840	Br105.5	1e-137
	AT1G80850	Br105.4	2e-79
1.8.group1	AT1G09520	Br012.61	3e-72
	AT1G09500	Br012.59	1e-142
	AT1G09380	Br012.57	1e-176
	AT1G09350	Br012.56	1e-169
	AT1G09340	Br012.55	9e-63
	AT1G09320	Br012.54	0
	AT1G09090	Br012.48	0
	AT1G09080	Br012.47	0
	AT1G09070	Br012.46	1e-88
	AT1G09020	Br012.44	0
	AT1G08990	Br012.43	0
	AT1G08980	Br012.42	0
	AT1G08970	Br012.41	8e-85
	AT1G08960	Br012.40	0
	AT1G08930	Br012.39	0
	AT1G08910	Br012.36	0
	AT1G08880	Br012.35	5e-43
	AT1G08860	Br012.34	0
	AT1G08845	Br012.33	1e-102
	AT1G08840	Br012.32	0
	AT1G08830	Br012.31	9e-81
	AT1G08820	Br012.30	1e-140
	AT1G08760	Br012.29	0
	AT1G08720	Br012.28	0
	AT1G08670	Br012.27	7e-89
	AT1G08660	Br012.26	0
	AT1G08630	Br012.24	0
	AT1G08610	Br012.23	0
	AT1G08600	Br012.22	1e-132
	AT1G08570	Br012.20	1e-104
	AT1G08510	Br012.18	0
	AT1G08500	Br012.17	1e-79
	AT1G08460	Br012.15	0
	AT1G08450	Br012.14	0
	AT1G08420	Br012.12	0
	AT1G08380	Br012.10	3e-74
	AT1G08370	Br012.9	1e-147
	AT1G08340	Br012.8	1e-131
	AT1G08320	Br012.7	0
	AT1G08290	Br012.6	1e-163
	AT1G08250	Br012.5	0
	AT1G08220	Br012.2	1e-125
	AT1G08210	Br012.1	1e-146
	AT1G08810	Br013.31	1e-123
	AT1G09010	Br013.22	0
	AT1G09040	Br013.19	0
	AT1G09060	Br013.18	0
	AT1G09130	Br013.15	1e-158
	AT1G09150	Br013.14	1e-100
	AT1G09155	Br013.13	1e-126
	AT1G09170	Br013.12	0
	AT1G09190	Br013.9	0
	AT1G09180	Br013.8	2e-83
	AT1G09200	Br013.7	7e-63
	AT1G09220	Br013.5	1e-170
	AT1G09270	Br013.4	0
	AT1G09290	Br013.3	1e-129
	AT1G09300	Br013.2	0
	AT1G09310	Br013.1	1e-63
	AT1G09330	Br014.60	2e-91
	AT1G09400	Br014.54	1e-166
	AT1G09420	Br014.53	0
	AT1G09430	Br014.52	0
	AT1G09450	Br014.48	0
	AT1G09460	Br014.47	5e-60
	AT1G09550	Br014.43	1e-140
	AT1G09560	Br014.42	1e-107
	AT1G09580	Br014.41	1e-101
	AT1G09690	Br014.40	1e-91
	AT1G09600	Br014.39	0
	AT1G09610	Br014.38	1e-140
	AT1G09640	Br014.36	0
	AT1G09660	Br014.34	1e-146
	AT1G09700	Br014.32	1e-112
	AT1G09730	Br014.31	0
	AT1G09740	Br014.30	3e-81
	AT1G09750	Br014.29	0
	AT1G09760	Br014.28	2e-87
	AT1G09770	Br014.27	0
	AT1G09780	Br014.26	0
	AT1G09790	Br014.25	0
	AT1G09812	Br014.24	2e-58
	AT1G09830	Br014.23	0
	AT1G09840	Br014.22	0
	AT1G09910	Br014.21	7e-26
	AT1G09880	Br014.19	0
	AT1G09920	Br014.18	3e-86
	AT1G09932	Br014.17	1e-107
	AT1G09970	Br014.12	0
	AT1G09980	Br014.11	7e-50
	AT1G10020	Br014.10	0
	AT1G10040	Br014.8	1e-147
	AT1G10060	Br014.7	1e-134
	AT1G10090	Br014.5	0
	AT1G10120	Br014.4	1e-138
	AT1G10140	Br014.3	4e-44
	AT1G10150	Br014.2	1e-153
	AT1G10170	Br014.1	0
1.8.group2	AT1G12900	Br017.63	8e-77
	AT1G12860	Br017.49	1e-119
	AT1G12850	Br017.32	1e-150
	AT1G12840	Br017.31	0
	AT1G12820	Br017.29	0
	AT1G12780	Br017.27	0
	AT1G12620	Br017.26	0
	AT1G12770	Br017.25	0
	AT1G12760	Br017.23	1e-151
	AT1G12680	Br017.22	0
	AT1G12630	Br017.20	1e-56
	AT1G12610	Br017.18	3e-83
	AT1G12600	Br017.16	0
	AT1G12570	Br017.14	0
	AT1G12560	Br017.13	1e-143
	AT1G12520	Br017.11	1e-133
	AT1G12500	Br017.10	0
	AT1G12470	Br017.9	0
	AT1G12450	Br017.8	1e-145
	AT1G12420	Br017.3	0
1.8.group3	AT1G13200	Br017.49	1e-169
	AT1G13270	Br017.52	0
	AT1G13280	Br017.53	1e-108
	AT1G13300	Br017.54	1e-151
	AT1G13310	Br017.55	2e-80
	AT1G13340	Br017.56	1e-160
	AT1G13360	Br017.57	2e-60
	AT1G13390	Br017.59	2e-63
	AT1G13400	Br017.60	7e-63
	AT1G13410	Br017.62	0
	AT1G13420	Br017.67	1e-123
	AT1G13440	Br017.63	1e-179
	AT1G13470	Br017.64	1e-144
	AT1G13870	Br017.70	1e-159
1.8.group4	AT1G15440	Br024.28	0
	AT1G15500	Br024.27	0
	AT1G15570	Br024.24	0
	AT1G15690	Br024.22	0
	AT1G15700	Br024.21	1e-152
	AT1G15780	Br024.20	0
	AT1G15820	Br024.19	1e-131
	AT1G15860	Br024.18	9e-80
	AT1G15940	Br024.16	0
	AT1G15970	Br024.15	1e-132
	AT1G16030	Br024.13	0
	AT1G16040	Br024.12	8e-87
	AT1G16250	Br024.10	0
	AT1G16330	Br024.9	1e-179
	AT1G16380	Br024.8	0
	AT1G16390	Br024.7	0
1.8.group5	AT1G16960	Br026.33	8e-51
	AT1G17060	Br026.32	0
	AT1G17080	Br026.30	1e-68
	AT1G17110	Br026.28	0
	AT1G17190	Br026.25	1e-117
	AT1G17200	Br026.24	3e-94
	AT1G17210	Br026.23	0
	AT1G17220	Br026.22	0
	AT1G17250	Br026.21	0
	AT1G17260	Br026.20	0
	AT1G17270	Br026.19	0
	AT1G17280	Br026.18	1e-123
	AT1G17290	Br026.17	0
	AT1G17345	Br026.16	5e-54
	AT1G17380	Br026.14	5e-91
	AT1G17400	Br026.13	1e-103
	AT1G17410	Br026.12	1e-76
	AT1G17420	Br026.9	0
	AT1G17430	Br026.8	1e-169
	AT1G17470	Br026.4	0
	AT1G17520	Br026.3	5e-99
	AT1G17530	Br026.2	8e-65
	AT1G17540	Br026.1	0
1.8.group6	AT1G19870	Br031.38	0
	AT1G19880	Br031.37	2e-27
	AT1G19900	Br031.36	0
	AT1G19910	Br031.34	6e-61
	AT1G19920	Br031.33	0
	AT1G19950	Br031.32	1e-111
	AT1G19970	Br031.30	1e-148
	AT1G19980	Br031.29	1e-124
	AT1G20020	Br031.28	0
	AT1G20070	Br031.26	1e-35
	AT1G20080	Br031.25	0
	AT1G20090	Br031.24	1e-103
	AT1G20110	Br031.23	0
	AT1G20120	Br031.22	1e-100
	AT1G20190	Br031.21	1e-136
	AT1G20200	Br031.20	3e-39
	AT1G20220	Br031.19	2e-69
	AT1G20270	Br031.17	1e-145
	AT1G20340	Br031.16	1e-67
	AT1G20350	Br031.15	1e-56
	AT1G20480	Br031.10	0
	AT1G20520	Br031.5	5e-94
	AT1G20610	Br031.3	0
	AT1G20620	Br031.2	0
	AT1G20640	Br031.1	0
1.8.group7	AT1G21650	Br034.45	0
	AT1G21690	Br034.43	1e-179
	AT1G21700	Br034.42	0
	AT1G21720	Br034.41	1e-116
	AT1G21870	Br034.39	0
	AT1G21880	Br034.38	0
	AT1G21900	Br034.37	1e-101
	AT1G21910	Br034.35	1e-69
	AT1G21920	Br034.34	1e-163
	AT1G21970	Br034.31	2e-40
	AT1G21980	Br034.28	0
	AT1G22015	Br034.26	5e-36
	AT1G22020	Br034.19	0
	AT1G22030	Br034.18	1e-132
	AT1G22070	Br034.13	1e-162
	AT1G22100	Br034.12	0
	AT1G22110	Br034.10	2e-58
	AT1G22130	Br034.8	1e-109
	AT1G22220	Br034.6	2e-79
	AT1G22280	Br034.2	1e-150
	AT1G22370	Br034.1	1e-142
1.8.group8	AT1G23870	Br037.43	0
	AT1G23820	Br037.42	1e-175
	AT1G23800	Br037.41	0
	AT1G23790	Br037.40	0
	AT1G23780	Br037.39	1e-27
	AT1G23560	Br037.33	1e-142
	AT1G23540	Br037.23	0
	AT1G23530	Br037.22	6e-67
	AT1G23490	Br037.21	1e-104
	AT1G23460	Br037.20	0
	AT1G23380	Br037.16	1e-140
	AT1G23360	Br037.15	1e-119
	AT1G23350	Br037.14	6e-62
	AT1G23340	Br037.13	0
	AT1G23330	Br037.11	0
	AT1G23310	Br037.9	0
	AT1G23290	Br037.8	1e-82
	AT1G23260	Br037.7	7e-88
	AT1G23220	Br037.6	3e-38
	AT1G23190	Br037.2	0
1.8.group9	AT1G26795	Br040.24	6e-34
	AT1G26800	Br040.22	9e-84
	AT1G26830	Br040.20	0
	AT1G26840	Br040.19	1e-141
	AT1G26850	Br040.18	0
	AT1G26870	Br040.17	0
	AT1G26920	Br040.14	2e-56
	AT1G26930	Br040.13	0
	AT1G26940	Br040.12	1e-111
	AT1G26960	Br040.10	1e-125
	AT1G26970	Br040.9	0
	AT1G27000	Br040.8	1e-122
	AT1G27020	Br040.7	1e-146
	AT1G27060	Br040.6	1e-160
	AT1G27090	Br040.5	1e-125
	AT1G27100	Br040.4	1e-120
	AT1G27110	Br040.3	0
1.8.group10	AT1G28070	Br043.38	2e-48
	AT1G28060	Br043.37	1e-159
	AT1G28050	Br043.35	1e-164
	AT1G27980	Br043.34	0
	AT1G27970	Br043.33	3e-66
	AT1G27960	Br043.32	0
	AT1G27950	Br043.31	4e-56
	AT1G27910	Br043.29	0
	AT1G27900	Br043.28	0
	AT1G27850	Br043.27	0
	AT1G27770	Br043.26	0
	AT1G27760	Br043.25	0
	AT1G27752	Br043.23	0
	AT1G27740	Br043.21	1e-124
	AT1G27730	Br043.19	1e-90
	AT1G27700	Br043.17	1e-126
	AT1G27690	Br043.15	0
	AT1G27660	Br043.11	1e-178
	AT1G27650	Br043.10	5e-92
	AT1G27630	Br043.9	1e-158
	AT1G27620	Br043.8	0
	AT1G27600	Br043.7	0
	AT1G27595	Br043.4	0
	AT1G27530	Br043.3	1e-103
	AT1G27510	Br043.2	0
	AT1G27470	Br043.1	0
1.8.group11	AT1G28310	Br044.2	1e-100
	AT1G28350	Br044.3	0
	AT1G28360	Br044.7	2e-78
	AT1G28370	Br044.8	3e-44
	AT1G28380	Br044.13	0
	AT1G28390	Br044.14	0
	AT1G28400	Br044.16	1e-109
	AT1G28420	Br044.25	0
	AT1G28440	Br044.27	0
	AT1G28490	Br044.28	2e-98
	AT1G28510	Br044.29	2e-77
	AT1G28520	Br044.30	1e-170
	AT1G28550	Br045.4	1e-118
	AT1G28560	Br045.5	1e-122
	AT1G28570	Br045.7	1e-148
	AT1G28690	Br045.8	0
	AT1G28815	Br045.9	3e-46
	AT1G28960	Br045.10	1e-125
	AT1G29060	Br045.11	7e-61
	AT1G29070	Br045.12	1e-50
	AT1G29120	Br045.13	0
	AT1G29140	Br045.14	6e-84
	AT1G29150	Br045.15	0
	AT1G29160	Br045.16	1e-87
	AT1G29170	Br045.17	0
	AT1G29195	Br045.21	2e-73
	AT1G29230	Br045.25	0
	AT1G29240	Br045.24	0
	AT1G29250	Br045.23	9e-56
	AT1G29260	Br045.22	0
	AT1G29280	Br045.31	1e-122
	AT1G29290	Br045.32	9e-42
	AT1G29300	Br045.33	0
	AT1G29320	Br045.35	0
	AT1G29330	Br045.36	1e-122
	AT1G29340	Br045.37	0
	AT1G29350	Br045.38	0
	AT1G29380	Br045.39	4e-58
	AT1G29420	Br045.43	3e-55
	AT1G29470	Br045.40	0
	AT1G29520	Br045.45	1e-71
	AT1G29530	Br045.46	2e-22
	AT1G29640	Br045.49	3e-50
	AT1G29660	Br045.50	0
	AT1G29690	Br045.52	0
	AT1G29700	Br045.53	1e-160
	AT1G29720	Br045.54	1e-143
	AT1G29760	Br045.63	1e-180
	AT1G29770	Br045.64	1e-115
	AT1G29790	Br045.67	0
	AT1G29810	Br045.68	5e-32
	AT1G29820	Br045.69	0
	AT1G29910	Br045.71	1e-154
	AT1G29950	Br045.73	1e-72
	AT1G29965	Br045.74	1e-95
	AT1G30000	Br045.75	0
	AT1G30040	Br045.80	1e-173
	AT1G30050	Br045.81	1e-126
	AT1G30080	Br045.82	0
	AT1G30160	Br045.19	2e-71
	AT1G30280	Br046.8	1e-165
1.9.group1	AT1G02280	Br003.162	1e-133
	AT1G02340	Br003.159	1e-101
	AT1G02380	Br003.155	1e-36
	AT1G02410	Br003.148	1e-136
	AT1G02430	Br003.147	5e-79
	AT1G02460	Br003.145	0
	AT1G02470	Br003.144	3e-77
	AT1G02580	Br003.136	1e-163
	AT1G02660	Br003.135	0
	AT1G02720	Br003.133	1e-159
	AT1G02740	Br003.132	1e-132
	AT1G02750	Br003.131	7e-71
	AT1G02780	Br003.130	1e-96
	AT1G02790	Br003.129	0
	AT1G02800	Br003.128	0
	AT1G02813	Br003.127	5e-33
	AT1G02830	Br003.126	9e-23
	AT1G02860	Br003.125	1e-162
	AT1G02890	Br003.122	0
	AT1G02920	Br003.119	2e-64
	AT1G02970	Br003.118	0
	AT1G02980	Br003.117	0
	AT1G02990	Br003.106	0
	AT1G03010	Br003.105	0
	AT1G03020	Br003.104	3e-50
	AT1G03050	Br003.102	0
	AT1G03055	Br003.101	1e-115
	AT1G03060	Br003.100	0
	AT1G03080	Br003.98	0
	AT1G03090	Br003.97	0
	AT1G03110	Br003.96	0
	AT1G03140	Br003.95	1e-176
	AT1G03220	Br003.94	0
	AT1G03260	Br003.91	1e-103
	AT1G03270	Br003.90	0
	AT1G03400	Br003.46	1e-106
	AT1G03470	Br003.89	3e-97
	AT1G03475	Br003.88	0
	AT1G03550	Br003.87	1e-153
	AT1G03650	Br003.86	2e-79
	AT1G03680	Br003.84	9e-75
	AT1G03687	Br003.83	1e-176
	AT1G03730	Br003.82	6e-66
	AT1G03740	Br003.81	0
	AT1G03750	Br003.80	0
	AT1G03780	Br003.78	0
	AT1G03840	Br003.77	0
	AT1G03850	Br003.75	1e-48
	AT1G03860	Br003.74	1e-154
	AT1G03880	Br003.73	1e-103
	AT1G03910	Br003.68	0
	AT1G03930	Br003.67	0
	AT1G03980	Br003.66	0
	AT1G03982	Br003.65	1e-20
	AT1G04000	Br003.64	2e-53
	AT1G04010	Br003.63	0
	AT1G04020	Br003.62	0
	AT1G04030	Br003.61	1e-127
	AT1G04040	Br003.60	1e-143
	AT1G04130	Br003.58	1e-172
	AT1G04140	Br003.57	0
	AT1G04150	Br003.56	0
	AT1G04160	Br003.55	0
	AT1G04180	Br003.54	0
	AT1G04210	Br003.53	0
	AT1G04240	Br003.52	7e-90
	AT1G04270	Br003.50	2e-84
	AT1G04300	Br003.49	0
	AT1G04360	Br003.45	1e-126
	AT1G04370	Br003.41	3e-45
	AT1G04445	Br003.36	2e-29
	AT1G04450	Br003.35	1e-76
	AT1G04470	Br003.34	0
	AT1G04480	Br003.33	2e-79
	AT1G04540	Br003.29	0
	AT1G04555	Br003.27	2e-42
	AT1G04560	Br003.26	2e-85
	AT1G04590	Br003.25	1e-149
	AT1G04630	Br003.22	1e-81
	AT1G04645	Br003.21	6e-44
	AT1G04670	Br003.19	3e-40
	AT1G04680	Br003.18	0
	AT1G04750	Br003.17	1e-110
	AT1G04860	Br003.16	0
	AT1G04880	Br003.15	1e-169
	AT1G04910	Br003.11	0
	AT1G04945	Br003.8	5e-46
	AT1G05180	Br003.5	0
	AT1G05190	Br003.4	8e-61
	AT1G05200	Br003.3	0
	AT1G05230	Br003.1	4e-70
1.9.group3	AT1G06820	Br008.3	0
	AT1G06850	Br008.5	7e-98
	AT1G06870	Br008.7	1e-157
	AT1G06890	Br008.12	1e-176
	AT1G06900	Br008.14	1e-140
	AT1G06910	Br008.15	1e-111
	AT1G06920	Br008.16	2e-99
	AT1G06923	Br009.2	2e-52
	AT1G06970	Br008.18	1e-137
	AT1G06980	Br009.4	9e-63
	AT1G06990	Br009.5	1e-179
	AT1G07080	Br009.6	1e-115
	AT1G07090	Br009.7	3e-88
	AT1G07110	Br008.23	0
	AT1G07140	Br009.11	5e-84
	AT1G07200	Br009.12	0
	AT1G07210	Br008.27	2e-85
	AT1G07220	Br008.28	0
	AT1G07240	Br009.15	1e-142
	AT1G07280	Br009.22	0
	AT1G07290	Br009.23	5e-93
	AT1G07300	Br009.24	8e-41
	AT1G07310	Br009.25	1e-117
	AT1G07370	Br009.26	1e-144
	AT1G07390	Br008.42	0
	AT1G07410	Br009.32	1e-116
	AT1G07420	Br009.33	1e-142
	AT1G07430	Br009.35	1e-157
	AT1G07440	Br009.36	6e-94
	AT1G07460	Br009.37	1e-67
	AT1G07470	Br009.38	1e-163
	AT1G07550	Br010.30	7e-36
	AT1G07570	Br010.29	0
	AT1G07590	Br010.28	0
	AT1G07615	Br010.26	0
	AT1G07640	Br010.25	1e-73
	AT1G07645	Br010.23	3e-74
	AT1G07670	Br010.18	0
	AT1G07750	Br010.20	0
	AT1G07770	Br010.21	5e-73
	AT1G07795	Br010.22	1e-60
	AT1G07830	Br010.16	3e-63
	AT1G07880	Br010.14	0
	AT1G07890	Br010.13	1e-123
	AT1G07900	Br010.12	2e-69
	AT1G07910	Br010.11	0
	AT1G07920	Br010.10	0
	AT1G07980	Br010.8	1e-59
	AT1G07985	Br010.7	5e-35
	AT1G07990	Br010.6	0
	AT1G08000	Br010.5	7e-91
	AT1G08060	Br010.4	0
	AT1G08090	Br010.3	0
	AT1G08130	Br010.1	0
1.9.group4	AT1G06920	Br009.1	2e-40
	AT1G06923	Br009.2	2e-52
	AT1G06970	Br009.3	1e-137
	AT1G06980	Br009.4	6e-63
	AT1G06990	Br009.5	1e-179
	AT1G07080	Br009.6	1e-115
	AT1G07090	Br009.7	2e-88
	AT1G07110	Br009.10	0
	AT1G07140	Br009.11	4e-84
	AT1G07200	Br009.12	0
	AT1G07210	Br009.13	2e-78
	AT1G07220	Br009.14	0
	AT1G07240	Br009.15	1e-142
	AT1G07280	Br009.22	0
	AT1G07290	Br009.23	4e-93
	AT1G07300	Br009.24	5e-41
	AT1G07310	Br009.25	1e-117
	AT1G07370	Br009.26	1e-144
	AT1G07390	Br009.29	0
	AT1G07410	Br009.32	1e-116
	AT1G07420	Br009.33	1e-142
	AT1G07430	Br009.35	1e-157
	AT1G07440	Br009.36	4e-94
	AT1G07460	Br009.37	8e-68
	AT1G07470	Br009.38	1e-164
	AT1G07550	Br010.30	5e-36
	AT1G07570	Br010.29	0
	AT1G07590	Br010.28	0
	AT1G07615	Br010.26	0
	AT1G07640	Br010.25	8e-74
	AT1G07645	Br010.23	2e-74
	AT1G07670	Br010.18	0
	AT1G07750	Br010.20	0
	AT1G07770	Br010.21	3e-73
	AT1G07795	Br010.22	9e-61
	AT1G07830	Br010.16	2e-63
1.9.group5	AT1G10530	Br015.25	1e-73
	AT1G10480	Br015.23	6e-77
	AT1G10470	Br015.22	5e-98
	AT1G10460	Br015.21	3e-69
	AT1G10430	Br015.20	0
	AT1G10410	Br015.18	0
	AT1G10360	Br015.15	1e-114
	AT1G10290	Br015.13	0
	AT1G10270	Br015.11	0
	AT1G10220	Br015.9	7e-42
	AT1G10170	Br015.7	0
	AT1G10150	Br015.6	1e-83
	AT1G10140	Br015.5	7e-50
	AT1G10130	Br015.4	0
	AT1G10120	Br015.3	1e-145
	AT1G10070	Br015.2	0
1.9.group6	AT1G13870	Br019.60	1e-157
	AT1G13880	Br019.59	1e-172
	AT1G13890	Br019.58	1e-120
	AT1G13900	Br019.57	0
	AT1G13940	Br019.52	0
	AT1G13960	Br019.50	0
	AT1G13970	Br019.49	0
	AT1G14000	Br019.47	0
	AT1G14010	Br019.46	1e-100
	AT1G14030	Br019.45	0
	AT1G14040	Br019.44	0
	AT1G14060	Br019.42	2e-35
	AT1G14080	Br019.41	1e-86
	AT1G14130	Br019.36	1e-137
	AT1G14140	Br019.34	1e-155
	AT1G14150	Br019.33	2e-91
	AT1G14170	Br019.32	0
	AT1G14180	Br019.31	6e-61
	AT1G14190	Br019.30	0
	AT1G14200	Br019.29	7e-48
	AT1G14205	Br019.28	7e-54
	AT1G14210	Br019.27	1e-125
	AT1G14250	Br019.18	6e-56
	AT1G14260	Br019.16	1e-109
	AT1G14320	Br019.15	1e-130
	AT1G14330	Br019.14	1e-173
	AT1G14350	Br019.13	2e-45
	AT1G14360	Br019.10	0
	AT1G14370	Br019.9	0
	AT1G14400	Br019.8	1e-90
	AT1G14420	Br019.7	0
	AT1G14430	Br019.6	0
	AT1G14440	Br019.5	1e-136
	AT1G14480	Br019.2	1e-112
1.9.group7	AT1G18660	Br028.37	0
	AT1G18620	Br028.36	0
	AT1G18570	Br028.32	1e-122
	AT1G18560	Br028.31	0
	AT1G18540	Br028.30	1e-109
	AT1G18530	Br028.29	8e-69
	AT1G18520	Br028.28	1e-134
	AT1G18500	Br028.27	0
	AT1G18470	Br028.24	0
	AT1G18460	Br028.23	0
	AT1G18390	Br028.19	0
	AT1G18370	Br028.18	0
	AT1G18320	Br028.17	2e-54
	AT1G18290	Br028.16	2e-72
	AT1G18280	Br028.15	7e-43
	AT1G18130	Br028.11	3e-54
	AT1G18170	Br028.9	2e-94
	AT1G18150	Br028.8	0
	AT1G18100	Br028.7	2e-99
	AT1G18080	Br028.6	0
	AT1G18070	Br028.5	0
	AT1G18040	Br028.4	0
	AT1G18020	Br028.3	1e-135
	AT1G18010	Br028.2	0
	AT1G17980	Br028.1	0
1.9.group8	AT1G23230	Br036.64	0
	AT1G23210	Br036.60	0
	AT1G23205	Br036.59	6e-89
	AT1G23200	Br036.58	0
	AT1G23190	Br036.56	0
	AT1G23170	Br036.55	0
	AT1G23150	Br036.51	1e-58
	AT1G23140	Br036.50	1e-71
	AT1G23130	Br036.49	2e-49
	AT1G23090	Br036.41	0
	AT1G23040	Br036.39	6e-38
	AT1G23030	Br036.38	0
	AT1G23010	Br036.35	0
	AT1G23000	Br036.33	1e-79
	AT1G22990	Br036.32	3e-84
	AT1G22970	Br036.31	1e-165
	AT1G22960	Br036.30	0
	AT1G22950	Br036.24	1e-175
	AT1G22940	Br036.23	0
	AT1G22930	Br036.22	0
	AT1G22920	Br036.21	0
	AT1G22910	Br036.20	1e-97
	AT1G22900	Br036.18	1e-57
	AT1G22882	Br036.15	0
	AT1G22870	Br036.14	0
	AT1G22860	Br036.13	0
	AT1G22850	Br036.11	1e-105
	AT1G22840	Br036.10	2e-63
	AT1G22830	Br036.9	0
	AT1G22810	Br036.8	3e-65
	AT1G22800	Br036.7	0
	AT1G22790	Br036.6	1e-45
	AT1G22770	Br036.5	0
	AT1G22750	Br036.2	1e-130
	AT1G22730	Br036.1	1e-175
1.9.group9	AT1G26850	Br039.82	0
	AT1G26840	Br039.81	1e-138
	AT1G26830	Br039.80	0
	AT1G26890	Br039.79	2e-75
	AT1G26790	Br039.77	3e-41
	AT1G26780	Br039.74	2e-47
	AT1G26770	Br039.73	1e-124
	AT1G26760	Br039.67	0
	AT1G26750	Br039.65	2e-84
	AT1G26740	Br039.64	1e-63
	AT1G26730	Br039.63	1e-120
	AT1G26700	Br039.60	0
	AT1G26690	Br039.59	3e-88
	AT1G26680	Br039.58	1e-122
	AT1G26665	Br039.51	5e-75
	AT1G26650	Br039.49	1e-157
	AT1G26640	Br039.48	1e-172
	AT1G26630	Br039.47	2e-85
	AT1G26620	Br039.44	0
	AT1G26610	Br039.43	1e-173
	AT1G26580	Br039.40	1e-143
	AT1G26570	Br039.39	0
	AT1G26560	Br039.38	0
	AT1G26550	Br039.36	5e-66
	AT1G26520	Br039.35	0
	AT1G26500	Br039.34	0
	AT1G26480	Br039.33	1e-146
	AT1G26460	Br039.31	0
	AT1G26440	Br039.30	0
	AT1G26420	Br039.29	0
	AT1G26370	Br039.24	0
	AT1G26340	Br039.23	4e-60
	AT1G26330	Br039.21	0
	AT1G26320	Br039.20	0
	AT1G26270	Br039.18	0
	AT1G26150	Br039.14	0
	AT1G26120	Br039.8	0
	AT1G25682	Br039.3	1e-140
	AT1G25580	Br039.2	0
	AT1G27000	Br041.37	2e-38
	AT1G27020	Br041.34	1e-154
	AT1G27050	Br041.33	1e-91
	AT1G27060	Br041.32	1e-160
	AT1G27070	Br041.31	0
	AT1G27090	Br041.30	1e-128
	AT1G27100	Br041.28	1e-129
	AT1G27120	Br041.24	0
	AT1G27130	Br041.21	1e-104
	AT1G27150	Br041.19	0
	AT1G27210	Br041.18	1e-117
	AT1G27200	Br041.15	0
	AT1G27190	Br041.14	0
	AT1G27170	Br041.13	0
1.9.group17	AT1G63830	Br075.1	1e-118
	AT1G63840	Br075.2	1e-75
	AT1G63855	Br075.3	2e-85
	AT1G63900	Br075.5	1e-180
	AT1G63910	Br075.9	1e-163
	AT1G63930	Br075.12	0
	AT1G63940	Br075.14	0
	AT1G63970	Br075.16	2e-99
	AT1G63980	Br075.17	1e-150
	AT1G63990	Br075.18	0
	AT1G64000	Br075.19	2e-46
	AT1G64030	Br075.20	1e-128
	AT1G64040	Br075.21	1e-176
	AT1G64090	Br075.23	1e-105
	AT1G64140	Br075.24	0
	AT1G64160	Br075.28	1e-93
	AT1G64170	Br075.29	0
	AT1G64180	Br075.30	1e-141
1.10.group1	AT1G03120	Br004.1	6e-60
	AT1G03110	Br004.2	4e-65
	AT1G03100	Br004.3	0
	AT1G03080	Br004.4	0
	AT1G03070	Br004.5	1e-125
	AT1G03060	Br004.10	0
	AT1G03050	Br004.12	0
	AT1G03040	Br004.13	1e-129
	AT1G03030	Br004.14	1e-154
	AT1G03020	Br004.15	1e-53
	AT1G03010	Br004.16	0
	AT1G03000	Br004.17	0
	AT1G02990	Br004.18	0
	AT1G02980	Br004.19	0
	AT1G02950	Br004.22	1e-113
	AT1G02900	Br004.26	7e-54
	AT1G02890	Br004.27	0
1.10.group2	AT1G06780	Br007.38	0
	AT1G06800	Br007.36	0
	AT1G06770	Br007.33	2e-69
	AT1G06730	Br007.28	0
	AT1G06720	Br007.27	0
	AT1G06710	Br007.26	0
	AT1G06680	Br007.25	1e-121
	AT1G06660	Br007.20	1e-170
	AT1G06640	Br007.19	1e-171
	AT1G06590	Br007.15	0
	AT1G06570	Br007.14	0
	AT1G06560	Br007.13	0
	AT1G06540	Br007.12	6e-44
	AT1G06530	Br007.11	3e-97
	AT1G06520	Br007.4	0
1.10.group4	AT1G79180	Br103.42	1e-114
	AT1G79150	Br103.41	2e-30
	AT1G79090	Br103.38	4e-97
	AT1G79050	Br103.35	0
	AT1G79040	Br103.34	1e-66
	AT1G79030	Br103.33	1e-137
	AT1G79020	Br103.32	0
	AT1G79010	Br103.31	1e-116
	AT1G78995	Br103.30	1e-61
	AT1G78990	Br103.29	0
	AT1G78960	Br103.27	0
	AT1G78915	Br103.23	0
	AT1G78900	Br103.22	0
	AT1G78895	Br103.21	5e-81
	AT1G78870	Br103.20	4e-65
	AT1G78850	Br103.18	0
	AT1G78820	Br103.16	0
	AT1G78815	Br103.15	1e-68
	AT1G78750	Br103.14	1e-115
	AT1G78710	Br103.13	1e-128
	AT1G78600	Br103.12	1e-124
	AT1G78430	Br103.11	1e-108
	AT1G78420	Br103.10	7e-32
	AT1G78380	Br103.6	1e-113
2.3.group4	AT2G26840	Br128.32	1e-107
	AT2G26950	Br128.31	3e-89
	AT2G26990	Br128.29	0
	AT2G27035	Br128.25	1e-65
	AT2G27050	Br128.26	0
	AT2G27080	Br128.23	1e-117
	AT2G27110	Br128.22	0
	AT2G27140	Br128.20	1e-73
	AT2G27170	Br128.19	0
	AT2G27260	Br128.15	4e-65
	AT2G27310	Br128.13	1e-121
	AT2G27370	Br128.11	8e-94
	AT2G27430	Br128.6	1e-170
	AT2G27480	Br128.3	1e-100
	AT2G27490	Br128.2	1e-116
	AT2G27500	Br128.1	0
2.3.group5	AT2G30000	Br134.2	2e-67
	AT2G30010	Br134.89	4e-86
	AT2G30020	Br134.10	1e-162
	AT2G30040	Br134.14	1e-155
	AT2G30050	Br134.15	1e-178
	AT2G30060	Br134.16	2e-83
	AT2G30070	Br134.18	0
	AT2G30110	Br134.21	0
	AT2G30130	Br134.22	1e-88
	AT2G30140	Br134.23	0
	AT2G30200	Br134.26	1e-69
	AT2G30220	Br134.117	1e-129
	AT2G30240	Br134.28	0
	AT2G30250	Br134.29	1e-177
	AT2G30270	Br134.30	3e-82
	AT2G30300	Br134.31	0
	AT2G30320	Br134.33	0
	AT2G30330	Br134.36	7e-66
	AT2G30350	Br134.37	1e-122
	AT2G30360	Br134.39	0
	AT2G30400	Br134.41	5e-90
	AT2G30440	Br134.49	1e-54
	AT2G30470	Br134.52	0
	AT2G30490	Br134.55	0
	AT2G30500	Br134.56	1e-107
	AT2G30520	Br134.58	0
	AT2G30530	Br134.59	5e-98
	AT2G30540	Br134.60	5e-53
	AT2G30550	Br134.135	4e-69
	AT2G30590	Br134.62	1e-132
	AT2G30700	Br134.64	0
	AT2G30730	Br134.65	1e-149
	AT2G30750	Br134.67	0
	AT2G30820	Br134.69	5e-48
	AT2G30830	Br134.212	1e-146
	AT2G30860	Br134.70	1e-122
	AT2G30880	Br134.72	9e-67
	AT2G30890	Br134.74	2e-98
	AT2G30910	Br134.76	0
	AT2G30950	Br134.98	4e-42
	AT2G31010	Br134.79	0
	AT2G31050	Br134.85	3e-31
	AT2G31060	Br134.86	0
	AT2G31100	Br134.88	1e-133
	AT2G31130	Br134.90	3e-49
	AT2G31140	Br134.92	2e-76
	AT2G31150	Br134.93	9e-81
	AT2G31180	Br134.95	1e-123
	AT2G31230	Br134.97	7e-71
	AT2G31270	Br134.99	0
	AT2G31350	Br134.102	1e-172
	AT2G31360	Br134.103	1e-152
	AT2G31380	Br134.104	3e-54
	AT2G31390	Br134.105	1e-177
	AT2G31400	Br134.107	2e-34
	AT2G31410	Br134.108	3e-68
	AT2G31440	Br134.110	1e-110
	AT2G31450	Br134.111	1e-141
	AT2G31470	Br134.156	1e-78
	AT2G31500	Br134.113	0
	AT2G31510	Br134.114	0
	AT2G31530	Br134.115	0
	AT2G31560	Br134.123	2e-70
	AT2G31570	Br134.124	2e-91
	AT2G31580	Br134.129	0
	AT2G31600	Br134.130	1e-123
	AT2G31610	Br134.122	1e-129
	AT2G31660	Br134.133	0
	AT2G31680	Br134.134	1e-113
	AT2G31730	Br134.138	2e-49
	AT2G31750	Br134.139	0
	AT2G31800	Br134.141	0
	AT2G31810	Br134.142	0
	AT2G31840	Br134.143	1e-133
	AT2G31880	Br134.145	0
	AT2G31890	Br134.146	0
	AT2G31955	Br134.147	0
	AT2G31970	Br134.148	0
	AT2G31980	Br134.149	5e-50
	AT2G31990	Br134.153	0
	AT2G32000	Br134.154	0
	AT2G32060	Br134.157	1e-62
	AT2G32235	Br134.158	2e-56
	AT2G32260	Br134.161	1e-161
	AT2G32280	Br134.162	2e-85
	AT2G32295	Br134.165	0
	AT2G32340	Br134.166	3e-71
	AT2G32360	Br134.167	3e-36
	AT2G32390	Br134.168	0
	AT2G32460	Br134.170	1e-176
	AT2G32500	Br134.172	1e-129
	AT2G32550	Br134.173	2e-77
	AT2G32630	Br134.174	0
	AT2G32640	Br134.175	0
	AT2G32660	Br134.193	0
	AT2G32670	Br134.176	1e-110
	AT2G32700	Br134.180	0
	AT2G32710	Br134.181	1e-64
	AT2G32720	Br134.182	2e-71
	AT2G32730	Br134.183	0
	AT2G32760	Br134.185	1e-172
	AT2G32770	Br134.188	0
	AT2G32790	Br134.190	1e-53
	AT2G32800	Br134.191	0
	AT2G32820	Br134.192	2e-42
	AT2G32830	Br134.223	0
	AT2G32850	Br134.222	0
	AT2G32870	Br134.221	2e-83
	AT2G32900	Br134.219	0
	AT2G32930	Br134.210	1e-156
	AT2G32940	Br134.209	0
	AT2G32970	Br134.208	0
	AT2G32980	Br134.207	1e-138
	AT2G33040	Br134.194	1e-151
	AT2G33150	Br134.225	0
2.3.group6	AT2G35550	Br139.52	2e-91
	AT2G35530	Br139.51	1e-124
	AT2G35320	Br139.47	1e-159
	AT2G35270	Br139.46	1e-82
	AT2G35260	Br139.39	1e-156
	AT2G35230	Br139.37	1e-106
	AT2G35190	Br139.35	1e-132
	AT2G35155	Br139.34	0
	AT2G35120	Br139.33	5e-81
	AT2G35100	Br139.31	0
	AT2G35050	Br139.28	0
	AT2G34930	Br139.27	0
	AT2G34910	Br139.26	2e-94
	AT2G34840	Br139.24	1e-155
	AT2G34810	Br139.22	0
	AT2G34780	Br139.19	1e-145
	AT2G34770	Br139.18	1e-134
	AT2G34750	Br139.14	0
	AT2G34740	Br139.13	1e-115
	AT2G34730	Br139.12	0
	AT2G34690	Br139.10	2e-97
	AT2G34680	Br139.9	0
	AT2G34670	Br139.7	0
	AT2G34630	Br139.6	0
	AT2G34600	Br139.5	9e-33
	AT2G34570	Br139.4	1e-115
	AT2G34560	Br139.3	0
	AT2G34555	Br139.2	1e-151
	AT2G34480	Br139.1	2e-67
2.3.group7	AT2G36530	Br142.28	1e-154
	AT2G36470	Br142.26	1e-134
	AT2G36450	Br142.25	2e-65
	AT2G36420	Br142.23	1e-108
	AT2G36410	Br142.19	3e-84
	AT2G36400	Br142.16	3e-76
	AT2G36380	Br142.15	0
	AT2G36325	Br142.12	1e-147
	AT2G36320	Br142.10	3e-70
	AT2G36310	Br142.9	1e-179
	AT2G36305	Br142.6	1e-144
	AT2G36230	Br142.5	1e-160
	AT2G36210	Br142.4	3e-58
	AT2G36200	Br142.1	8e-56
2.3.group8	AT2G39660	Br150.30	0
	AT2G39700	Br150.28	1e-151
	AT2G39720	Br150.26	1e-128
	AT2G39730	Br150.23	0
	AT2G39750	Br150.22	0
	AT2G39760	Br150.18	0
	AT2G39770	Br150.16	0
	AT2G39800	Br150.15	0
	AT2G39805	Br150.14	1e-145
	AT2G39830	Br150.13	1e-124
	AT2G39840	Br150.8	0
	AT2G39890	Br150.6	0
	AT2G39900	Br150.5	1e-105
	AT2G39910	Br150.4	1e-165
	AT2G39940	Br150.3	0
	AT2G39960	Br150.2	9e-90
	AT2G39990	Br150.1	3e-97
2.3.group9	AT2G41480	Br154.27	1e-171
	AT2G41460	Br154.26	1e-151
	AT2G41430	Br154.25	1e-69
	AT2G41350	Br154.23	1e-144
	AT2G41330	Br154.21	1e-139
	AT2G41310	Br154.19	1e-92
	AT2G41300	Br154.16	1e-176
	AT2G41290	Br154.15	1e-177
	AT2G41220	Br154.12	0
	AT2G41210	Br154.7	0
	AT2G41200	Br154.6	8e-72
	AT2G41190	Br154.4	0
	AT2G41180	Br154.3	8e-49
	AT2G41140	Br154.1	0
2.3.group10	AT2G44610	Br159.6	1e-116
	AT2G44620	Br159.7	1e-57
	AT2G44640	Br159.8	0
	AT2G44680	Br159.11	1e-128
	AT2G44730	Br159.12	1e-111
	AT2G44740	Br159.13	5e-83
	AT2G44745	Br159.15	3e-87
	AT2G44770	Br159.16	1e-109
	AT2G44790	Br159.17	4e-38
	AT2G44940	Br159.20	4e-80
	AT2G45060	Br159.21	1e-121
	AT2G45080	Br159.23	2e-95
	AT2G45110	Br159.24	1e-116
	AT2G45120	Br159.26	2e-81
	AT2G45130	Br159.27	1e-115
	AT2G45140	Br159.28	1e-111
	AT2G45150	Br159.29	0
	AT2G45160	Br159.30	1e-123
2.3.group11	AT2G45670	Br163.1	1e-106
	AT2G45680	Br163.3	1e-100
	AT2G45690	Br163.7	1e-152
	AT2G45720	Br163.10	0
	AT2G45730	Br163.11	0
	AT2G45740	Br163.12	1e-123
	AT2G45760	Br163.13	8e-83
	AT2G45790	Br163.14	1e-139
	AT2G45800	Br163.15	2e-91
	AT2G45930	Br163.18	2e-65
	AT2G45950	Br163.20	1e-109
	AT2G45960	Br163.21	1e-148
	AT2G46000	Br163.22	1e-78
	AT2G46020	Br163.23	0
	AT2G46030	Br163.24	1e-87
	AT2G46140	Br163.29	2e-83
	AT2G46220	Br163.31	1e-102
	AT2G46225	Br163.32	1e-139
	AT2G46260	Br163.33	0
	AT2G46300	Br163.34	4e-95
	AT2G46340	Br163.37	0
	AT2G46370	Br163.38	0
	AT2G46400	Br163.41	1e-107
	AT2G46470	Br163.43	1e-175
	AT2G46490	Br163.45	8e-40
	AT2G46500	Br163.46	0
	AT2G46505	Br163.47	8e-49
	AT2G46590	Br163.49	1e-145
	AT2G46600	Br163.50	1e-60
	AT2G46800	Br163.53	1e-169
	AT2G46850	Br163.54	0
	AT2G46870	Br163.55	1e-117
	AT2G46940	Br163.58	9e-76
	AT2G46970	Br163.61	4e-96
	AT2G47030	Br163.64	0
2.4.group2-1	AT2G27460	Br129.51	0
	AT2G27510	Br129.50	1e-71
	AT2G27530	Br129.49	1e-108
	AT2G27550	Br129.44	9e-99
	AT2G27590	Br129.43	0
	AT2G27610	Br129.41	0
	AT2G27740	Br129.30	2e-76
	AT2G27760	Br129.29	1e-156
	AT2G27770	Br129.27	1e-142
	AT2G27790	Br129.25	4e-22
	AT2G27810	Br129.24	0
	AT2G27820	Br129.22	1e-162
	AT2G27860	Br129.19	0
	AT2G27900	Br129.17	0
	AT2G27920	Br129.16	1e-119
	AT2G27930	Br129.13	1e-56
	AT2G27980	Br129.11	0
	AT2G28000	Br129.8	0
	AT2G28070	Br129.6	1e-100
	AT2G28080	Br129.1	4e-54
2.4.group2-2	AT2G28540	Br131.21	0
	AT2G28520	Br131.20	0
	AT2G28510	Br131.18	8e-85
	AT2G28500	Br131.15	1e-83
	AT2G28410	Br131.9	9e-48
	AT2G28400	Br131.6	4e-69
	AT2G28380	Br131.3	1e-166
	AT2G28370	Br131.2	3e-85
	AT2G28360	Br131.1	1e-163
2.4.group3-1	AT2G32540	Br135.39	0
	AT2G32680	Br135.37	0
	AT2G32590	Br135.32	0
	AT2G32650	Br135.29	3e-72
	AT2G32670	Br135.20	1e-108
	AT2G32700	Br135.12	2e-68
	AT2G32710	Br135.11	6e-53
	AT2G32720	Br135.10	6e-75
	AT2G32730	Br135.9	0
	AT2G32740	Br135.8	0
	AT2G32760	Br135.7	1e-172
	AT2G32810	Br135.2	0
	AT2G32860	Br135.1	0
2.4.group3-2	AT2G33780	Br137.60	6e-38
	AT2G33770	Br137.53	0
	AT2G33760	Br137.52	0
	AT2G33730	Br137.51	0
	AT2G33710	Br137.50	7e-57
	AT2G33700	Br137.48	0
	AT2G33670	Br137.43	0
	AT2G33640	Br137.42	0
	AT2G33620	Br137.41	1e-121
	AT2G33610	Br137.40	0
	AT2G33590	Br137.38	1e-145
	AT2G33580	Br137.36	0
	AT2G33560	Br137.35	8e-82
	AT2G33550	Br137.34	1e-133
	AT2G33510	Br137.33	2e-67
	AT2G33490	Br137.29	0
	AT2G33480	Br137.26	3e-90
	AT2G33470	Br137.25	1e-110
	AT2G33460	Br137.24	2e-71
	AT2G33450	Br137.23	4e-66
	AT2G33430	Br137.22	1e-103
	AT2G33420	Br137.21	0
	AT2G33410	Br137.20	1e-113
	AT2G33400	Br137.19	1e-79
	AT2G33380	Br137.16	1e-113
	AT2G33350	Br137.14	1e-151
	AT2G33340	Br137.10	0
	AT2G33320	Br137.9	0
	AT2G33290	Br137.6	0
	AT2G33280	Br137.5	0
	AT2G33270	Br137.4	1e-124
	AT2G33255	Br137.3	1e-123
	AT2G33250	Br137.2	1e-52
	AT2G33210	Br137.1	7e-75
2.4.group4	AT2G35510	Br140.44	0
	AT2G35530	Br140.43	2e-48
	AT2G35540	Br140.41	1e-149
	AT2G35580	Br140.40	1e-106
	AT2G35585	Br140.37	3e-44
	AT2G35600	Br140.36	1e-152
	AT2G35610	Br140.34	0
	AT2G35615	Br140.29	0
	AT2G35620	Br140.28	0
	AT2G35650	Br140.24	0
	AT2G35660	Br140.23	0
	AT2G35680	Br140.22	1e-157
	AT2G35700	Br140.19	1e-44
	AT2G35710	Br140.17	0
	AT2G35720	Br140.16	0
	AT2G35730	Br140.15	4e-45
	AT2G35740	Br140.13	0
	AT2G35760	Br140.11	2e-49
	AT2G35770	Br140.9	0
	AT2G35790	Br140.7	1e-93
2.4.group5	AT2G36960	Br143.26	2e-37
	AT2G36950	Br143.25	1e-115
	AT2G36910	Br143.23	0
	AT2G36895	Br143.20	1e-94
	AT2G36890	Br143.19	1e-118
	AT2G36880	Br143.18	0
	AT2G36870	Br143.17	1e-162
	AT2G36840	Br143.16	0
	AT2G36830	Br143.15	1e-138
	AT2G36810	Br143.14	0
	AT2G36720	Br143.10	0
	AT2G36710	Br143.9	5e-95
	AT2G36690	Br143.8	0
	AT2G36640	Br143.6	1e-147
	AT2G36550	Br143.4	2e-55
2.4.group6	AT2G38090	Br147.59	3e-56
	AT2G38080	Br147.58	0
	AT2G38070	Br147.57	1e-144
	AT2G38060	Br147.55	0
	AT2G38050	Br147.54	1e-129
	AT2G38010	Br147.53	0
	AT2G37990	Br147.52	1e-139
	AT2G37980	Br147.49	0
	AT2G37970	Br147.47	8e-99
	AT2G37960	Br147.46	1e-156
	AT2G37940	Br147.42	1e-164
	AT2G37930	Br147.41	1e-111
	AT2G37890	Br147.38	1e-145
	AT2G37880	Br147.37	2e-97
	AT2G37840	Br147.35	3e-37
	AT2G37800	Br147.32	2e-45
	AT2G37740	Br147.29	1e-112
	AT2G37700	Br147.26	0
	AT2G37690	Br147.20	0
	AT2G37680	Br147.19	1e-126
	AT2G37678	Br147.18	2e-73
	AT2G37670	Br147.17	0
	AT2G37660	Br147.16	1e-152
	AT2G37620	Br147.15	0
	AT2G37610	Br147.12	2e-41
	AT2G37600	Br147.11	7e-53
	AT2G37590	Br147.10	1e-114
	AT2G37580	Br147.3	1e-47
	AT2G37550	Br147.1	8e-52
	AT2G38120	Br148.57	0
	AT2G38150	Br148.55	6e-50
	AT2G38160	Br148.54	3e-87
	AT2G38170	Br148.53	1e-179
	AT2G38180	Br148.52	1e-121
	AT2G38230	Br148.51	1e-110
	AT2G38240	Br148.49	1e-180
	AT2G38280	Br148.48	0
	AT2G38290	Br148.46	0
	AT2G38310	Br148.39	1e-101
	AT2G38320	Br148.37	0
	AT2G38370	Br148.34	1e-128
	AT2G38380	Br148.33	1e-175
	AT2G38400	Br148.31	0
	AT2G38430	Br148.30	1e-160
	AT2G38470	Br148.28	0
	AT2G38480	Br148.27	1e-69
	AT2G38510	Br148.24	0
	AT2G38530	Br148.23	1e-50
	AT2G38640	Br148.21	2e-99
	AT2G38650	Br148.20	0
	AT2G38660	Br148.19	1e-173
	AT2G38670	Br148.18	3e-53
	AT2G38710	Br148.16	1e-111
	AT2G38720	Br148.15	0
	AT2G38730	Br148.13	1e-112
	AT2G38740	Br148.12	1e-131
	AT2G38750	Br148.11	1e-145
	AT2G38760	Br148.10	1e-156
	AT2G38770	Br148.8	0
	AT2G38820	Br148.7	1e-103
	AT2G38830	Br148.6	1e-119
	AT2G38840	Br148.5	0
	AT2G38910	Br148.1	6e-63
2.4.group7-1	AT2G39940	Br151.32	0
	AT2G39960	Br151.31	5e-75
	AT2G39970	Br151.30	1e-156
	AT2G39980	Br151.29	0
	AT2G40000	Br151.27	0
	AT2G40060	Br151.25	3e-90
	AT2G40095	Br151.19	1e-109
	AT2G40110	Br151.17	2e-74
	AT2G40113	Br151.16	6e-71
	AT2G40116	Br151.15	0
	AT2G40120	Br151.9	0
	AT2G40180	Br151.8	1e-133
	AT2G40190	Br151.7	4e-84
	AT2G40200	Br151.6	1e-91
	AT2G40230	Br151.3	0
	AT2G40250	Br151.2	1e-175
	AT2G40260	Br151.1	1e-119
2.4.group7-2	AT2G40475	Br153.1	9e-59
	AT2G40480	Br153.2	0
	AT2G40610	Br153.7	1e-140
	AT2G40620	Br153.8	1e-106
	AT2G40630	Br153.10	1e-146
	AT2G40640	Br153.11	1e-136
	AT2G40650	Br153.13	1e-111
	AT2G40670	Br153.14	2e-72
	AT2G40720	Br153.15	0
	AT2G40730	Br153.16	0
	AT2G40740	Br153.17	1e-111
	AT2G40750	Br153.18	1e-124
	AT2G40820	Br153.29	1e-84
	AT2G40830	Br153.31	1e-131
	AT2G40850	Br153.32	0
	AT2G40860	Br153.33	0
	AT2G40910	Br153.35	1e-104
	AT2G40980	Br153.34	0
	AT2G41090	Br153.43	9e-51
	AT2G41140	Br153.44	0
2.4.group7-3	AT2G41900	Br155.40	2e-78
	AT2G41890	Br155.37	0
[truncated: 4,556 more rows]

## Sheet: quality
test_set	Total Genes			Non-redundant Genes			Total	Total	Br	Br	At	At
	Br	At	Conserved	br	at	c.p.	Gene	Conserv.	Gain	Loss	Gain	Loss
1x2_grp_1	22	44	24	20	38	14	58	0.482759	0.103448	0.413793	0.413793	0.103448
1x2_grp_2	24	20	20	20	17	11	37	0.594595	0.243243	0.162162	0.162162	0.243243
1x6_grp_1_sub_1	29	28	24	26	25	18	51	0.705882	0.156863	0.137255	0.137255	0.156863
1x6_grp_1_sub_2	25	34	26	25	27	19	52	0.730769	0.115385	0.153846	0.153846	0.115385
1x6_grp_1_sub_3	29	26	23	27	26	21	53	0.792453	0.113208	0.0943396	0.0943396	0.113208
1x6_grp_2	41	42	37	35	39	27	74	0.72973	0.108108	0.162162	0.162162	0.108108
1x6_grp_3	82	61	47	78	58	40	136	0.588235	0.279412	0.132353	0.132353	0.279412
1x6_grp_4	57	46	34	56	42	29	98	0.591837	0.27551	0.132653	0.132653	0.27551
1x6_grp_6	58	75	44	53	69	32	122	0.52459	0.172131	0.303279	0.303279	0.172131
1x6_grp_7	32	43	101	23	22	10	45	0.444444	0.288889	0.266667	0.266667	0.288889
1x6_grp_8	52	79	55	46	73	32	119	0.537815	0.117647	0.344538	0.344538	0.117647
1x7_grp_14	175	231	132	161	215	89	376	0.473404	0.191489	0.335106	0.335106	0.191489
1x7_grp_15_sub_1	72	77	63	68	74	50	142	0.704225	0.126761	0.169014	0.169014	0.126761
1x7_grp_15_sub_2	31	35	16	29	33	11	62	0.354839	0.290323	0.354839	0.354839	0.290323
1x7_grp_16	129	221	123	114	205	73	319	0.45768	0.128527	0.413793	0.413793	0.128527
1x7_grp_17	71	98	63	62	90	45	152	0.592105	0.111842	0.296053	0.296053	0.111842
1x7_grp_18	20	27	21	19	23	14	42	0.666667	0.119048	0.214286	0.214286	0.119048
1x7_grp_19_sub_1	31	40	36	29	34	25	63	0.793651	0.0634921	0.142857	0.142857	0.0634921
1x7_grp_19_sub_2	33	30	38	29	28	24	57	0.842105	0.0877193	0.0701754	0.0701754	0.0877193
1x7_grp_20	98	165	72	93	157	54	250	0.432	0.156	0.412	0.412	0.156
1x7_grp_21	89	103	63	86	100	55	186	0.591398	0.166667	0.241935	0.241935	0.166667
1x7_grp_22	42	46	44	38	43	28	81	0.691358	0.123457	0.185185	0.185185	0.123457
1x7_grp_23	69	106	51	68	104	48	172	0.55814	0.116279	0.325581	0.325581	0.116279
1x8_grp_1	150	207	149	127	191	98	318	0.616352	0.091195	0.292453	0.292453	0.091195
1x8_grp_2	57	50	34	53	46	20	99	0.40404	0.333333	0.262626	0.262626	0.333333
1x8_grp_3	21	70	32	20	61	14	81	0.345679	0.0740741	0.580247	0.580247	0.0740741
1x8_grp_4	22	94	20	21	91	16	112	0.285714	0.0446429	0.669643	0.669643	0.0446429
1x8_grp_5	33	63	27	33	59	23	92	0.5	0.108696	0.391304	0.391304	0.108696
1x8_grp_6	36	74	46	31	67	25	98	0.510204	0.0612245	0.428571	0.428571	0.0612245
1x8_grp_7	38	80	27	36	76	21	112	0.375	0.133929	0.491071	0.491071	0.133929
1x8_grp_8	38	65	75	33	55	20	88	0.454545	0.147727	0.397727	0.397727	0.147727
1x8_grp_9	25	41	22	25	36	17	61	0.557377	0.131148	0.311475	0.311475	0.131148
1x8_grp_10	35	63	29	34	61	26	95	0.547368	0.0842105	0.368421	0.368421	0.0842105
1x8_grp_11	111	177	120	102	151	61	253	0.482213	0.162055	0.355731	0.355731	0.162055
1x9_grp_1	154	304	122	145	285	91	430	0.423256	0.125581	0.451163	0.451163	0.125581
1x9_grp_3	109	144	102	80	132	54	212	0.509434	0.122642	0.367925	0.367925	0.122642
1x9_grp_4	68	103	48	64	96	36	160	0.45	0.175	0.375	0.375	0.175
1x9_grp_5	24	49	17	24	48	16	72	0.444444	0.111111	0.444444	0.444444	0.111111
1x9_grp_6	60	64	64	51	55	34	106	0.641509	0.160377	0.198113	0.198113	0.160377
1x9_grp_7	35	67	30	33	64	25	97	0.515464	0.0824742	0.402062	0.402062	0.0824742
1x9_grp_8	56	56	38	55	54	35	109	0.642202	0.183486	0.174312	0.174312	0.183486
1x9_grp_9	104	119	80	94	109	53	203	0.522167	0.20197	0.275862	0.275862	0.20197
1x9_grp_17	30	36	20	30	34	18	64	0.5625	0.1875	0.25	0.25	0.1875
1x10_grp_1	26	28	32	21	25	17	46	0.73913	0.0869565	0.173913	0.173913	0.0869565
1x10_grp_2	36	26	28	32	23	15	55	0.545455	0.309091	0.145455	0.145455	0.309091
1x10_grp_4	39	85	37	36	78	24	114	0.421053	0.105263	0.473684	0.473684	0.105263
2x3_grp_4	28	74	17	28	73	16	101	0.316832	0.118812	0.564356	0.564356	0.118812
2x3_grp_5	213	335	178	201	300	115	501	0.459082	0.171657	0.369261	0.369261	0.171657
2x3_grp_6	48	111	32	48	108	29	156	0.371795	0.121795	0.50641	0.50641	0.121795
2x3_grp_7	26	38	17	25	37	14	62	0.451613	0.177419	0.370968	0.370968	0.177419
2x3_grp_8	30	38	17	30	38	17	68	0.5	0.191176	0.308824	0.308824	0.191176
2x3_grp_9	25	34	15	24	34	14	58	0.482759	0.172414	0.344828	0.344828	0.172414
2x3_grp_10	25	54	18	25	54	18	79	0.455696	0.0886076	0.455696	0.455696	0.0886076
2x3_grp_11	54	141	40	52	139	35	191	0.366492	0.0890052	0.544503	0.544503	0.0890052
2x4_grp_2_sub_1	46	60	21	45	60	20	105	0.380952	0.238095	0.380952	0.380952	0.238095
2x4_grp_2_sub_2	18	19	9	18	19	9	37	0.486486	0.243243	0.27027	0.27027	0.243243
2x4_grp_3_sub_1	37	35	27	32	31	13	63	0.412698	0.301587	0.285714	0.285714	0.301587
2x4_grp_3_sub_2	55	65	35	55	64	34	119	0.571429	0.176471	0.252101	0.252101	0.176471
2x4_grp_4	38	34	24	36	33	20	69	0.57971	0.231884	0.188406	0.188406	0.231884
2x4_grp_5	22	45	33	20	38	15	58	0.517241	0.0862069	0.396552	0.396552	0.0862069
2x4_grp_6	113	141	77	107	135	63	242	0.520661	0.181818	0.297521	0.297521	0.181818
2x4_grp_7_sub_1	29	38	17	29	38	17	67	0.507463	0.179104	0.313433	0.313433	0.179104
2x4_grp_7_sub_2	42	94	26	41	89	20	130	0.307692	0.161538	0.530769	0.530769	0.161538
2x4_grp_7_sub_3	39	55	25	39	54	24	93	0.516129	0.16129	0.322581	0.322581	0.16129
2x5_grp_1	43	61	24	41	61	22	102	0.431373	0.186275	0.382353	0.382353	0.186275
2x5_grp_2	21	31	20	19	30	15	49	0.612245	0.0816327	0.306122	0.306122	0.0816327
2x5_grp_3	60	87	48	54	84	37	138	0.536232	0.123188	0.34058	0.34058	0.123188
2x5_grp_4	111	181	109	100	166	67	266	0.503759	0.12406	0.37218	0.37218	0.12406
2x5_grp_5	34	30	27	31	25	17	56	0.607143	0.25	0.142857	0.142857	0.25
2x5_grp_6	68	86	53	67	83	49	150	0.653333	0.12	0.226667	0.226667	0.12
2x6_grp_3	24	41	33	20	36	17	56	0.607143	0.0535714	0.339286	0.339286	0.0535714
2x9_grp_1	29	84	18	28	83	16	111	0.288288	0.108108	0.603604	0.603604	0.108108
2x9_grp_3	35	50	27	33	48	20	81	0.493827	0.160494	0.345679	0.345679	0.160494
2x9_grp_4	179	306	132	174	290	108	464	0.465517	0.142241	0.392241	0.392241	0.142241
2x9_grp_5	64	103	36	64	101	34	165	0.412121	0.181818	0.406061	0.406061	0.181818
3x1_grp_1	25	61	16	25	60	15	85	0.352941	0.117647	0.529412	0.529412	0.117647
3x1_grp_2	31	32	21	31	31	20	62	0.645161	0.177419	0.177419	0.177419	0.177419
3x2_grp_5	37	33	23	36	32	21	68	0.617647	0.220588	0.161765	0.161765	0.220588
3x3_grp_1	324	649	283	290	616	192	906	0.423841	0.108168	0.467991	0.467991	0.108168
3x3_grp_3	42	59	23	42	58	22	100	0.44	0.2	0.36	0.36	0.2
3x3_grp_4	34	59	29	31	55	22	86	0.511628	0.104651	0.383721	0.383721	0.104651
3x3_grp_7	37	63	27	37	62	26	99	0.525253	0.111111	0.363636	0.363636	0.111111
3x3_grp_8	241	505	247	213	465	107	678	0.315634	0.156342	0.528024	0.528024	0.156342
3x3_grp_10	26	78	24	25	78	23	103	0.446602	0.0194175	0.533981	0.533981	0.0194175
3x3_grp_11_sub_1	31	57	38	29	48	21	77	0.545455	0.103896	0.350649	0.350649	0.103896
3x3_grp_11_sub_2	39	67	26	37	64	20	101	0.39604	0.168317	0.435644	0.435644	0.168317
3x3_grp_11_sub_3	16	21	14	15	17	9	32	0.5625	0.1875	0.25	0.25	0.1875
3x3_grp_12_sub_1	28	51	25	27	48	20	75	0.533333	0.0933333	0.373333	0.373333	0.0933333
3x3_grp_12_sub_2	38	75	21	37	71	15	108	0.277778	0.203704	0.518519	0.518519	0.203704
3x3_grp_13_sub_1	29	33	11	29	32	10	61	0.327869	0.311475	0.360656	0.360656	0.311475
3x3_grp_13_sub_2	24	39	15	24	37	13	61	0.42623	0.180328	0.393443	0.393443	0.180328
3x3_grp_15	32	71	52	29	61	16	90	0.355556	0.144444	0.5	0.5	0.144444
3x3_grp_16	90	156	73	87	147	61	234	0.521368	0.111111	0.367521	0.367521	0.111111
3x5_grp_1	20	20	16	19	20	15	39	0.769231	0.102564	0.128205	0.128205	0.102564
3x5_grp_2	81	88	71	78	82	58	160	0.725	0.125	0.15	0.15	0.125
3x5_grp_3	44	41	25	44	35	19	79	0.481013	0.316456	0.202532	0.202532	0.316456
3x5_grp_4_sub_1	35	37	26	35	37	26	72	0.722222	0.125	0.152778	0.152778	0.125
3x5_grp_4_sub_2	130	147	111	109	139	77	248	0.620968	0.129032	0.25	0.25	0.129032
3x5_grp_5	20	17	12	18	16	8	34	0.470588	0.294118	0.235294	0.235294	0.294118
3x5_grp_6	14	21	10	13	20	7	33	0.424242	0.181818	0.393939	0.393939	0.181818
3x5_grp_7_sub_1	83	58	42	79	57	36	136	0.529412	0.316176	0.154412	0.154412	0.316176
3x5_grp_7_sub_2	21	31	17	21	28	14	49	0.571429	0.142857	0.285714	0.285714	0.142857
3x5_grp_8	30	35	20	29	34	17	63	0.539683	0.190476	0.269841	0.269841	0.190476
3x5_grp_9	44	27	23	41	24	17	65	0.523077	0.369231	0.107692	0.107692	0.369231
3x5_grp_12	71	121	42	69	110	24	179	0.268156	0.251397	0.480447	0.480447	0.251397
3x5_grp_13	37	57	61	32	39	24	71	0.676056	0.112676	0.211268	0.211268	0.112676
3x6_grp_2	28	23	16	27	22	13	49	0.530612	0.285714	0.183673	0.183673	0.285714
3x6_grp_4	24	68	40	22	51	19	73	0.520548	0.0410959	0.438356	0.438356	0.0410959
3x6_grp_5	31	44	33	29	37	23	66	0.69697	0.0909091	0.212121	0.212121	0.0909091
3x6_grp_6	36	53	27	36	48	22	84	0.52381	0.166667	0.309524	0.309524	0.166667
3x6_grp_7_sub_1	33	39	29	30	35	18	65	0.553846	0.184615	0.261538	0.261538	0.184615
3x6_grp_7_sub_2	62	108	120	47	88	34	135	0.503704	0.0962963	0.4	0.4	0.0962963
3x7_grp_2	47	51	41	43	47	25	90	0.555556	0.2	0.244444	0.244444	0.2
3x7_grp_3	67	124	42	65	124	40	189	0.42328	0.132275	0.444444	0.444444	0.132275
3x7_grp_4	35	72	22	35	71	21	106	0.396226	0.132075	0.471698	0.471698	0.132075
3x7_grp_5_sub_1	20	41	53	18	26	14	44	0.636364	0.0909091	0.272727	0.272727	0.0909091
3x7_grp_5_sub_2	30	56	107	22	33	15	55	0.545455	0.127273	0.327273	0.327273	0.127273
3x7_grp_6	38	86	35	38	77	26	115	0.452174	0.104348	0.443478	0.443478	0.104348
3x7_grp_7	60	119	49	59	114	43	173	0.49711	0.0924855	0.410405	0.410405	0.0924855
3x9_grp_1	42	133	52	40	119	28	159	0.352201	0.0754717	0.572327	0.572327	0.0754717
3x9_grp_2	48	36	35	42	32	25	74	0.675676	0.22973	0.0945946	0.0945946	0.22973
3x9_grp_3_sub_1	39	38	29	35	38	25	73	0.684932	0.136986	0.178082	0.178082	0.136986
3x9_grp_3_sub_2	75	77	75	68	68	43	136	0.632353	0.183824	0.183824	0.183824	0.183824
3x9_grp_4	56	68	41	55	62	34	117	0.581197	0.179487	0.239316	0.239316	0.179487
3x9_grp_5	49	46	35	46	45	31	91	0.681319	0.164835	0.153846	0.153846	0.164835
3x9_grp_6	47	49	33	46	48	31	94	0.659574	0.159574	0.180851	0.180851	0.159574
4x1_grp_2	32	38	23	32	37	22	69	0.637681	0.144928	0.217391	0.217391	0.144928
4x1_grp_3	23	27	15	22	27	14	49	0.571429	0.163265	0.265306	0.265306	0.163265
4x1_grp_4	53	59	41	53	55	37	108	0.685185	0.148148	0.166667	0.166667	0.148148
4x1_grp_5	72	94	71	66	74	38	140	0.542857	0.2	0.257143	0.257143	0.2
4x1_grp_6_sub_1	19	30	102	14	11	5	25	0.4	0.36	0.24	0.24	0.36
4x1_grp_6_sub_2	15	15	11	15	15	11	30	0.733333	0.133333	0.133333	0.133333	0.133333
4x1_grp_7	25	21	21	23	19	15	42	0.714286	0.190476	0.0952381	0.0952381	0.190476
4x1_grp_8	17	19	14	17	18	13	35	0.742857	0.114286	0.142857	0.142857	0.114286
4x1_grp_9	36	36	22	33	33	16	66	0.484848	0.257576	0.257576	0.257576	0.257576
4x1_grp_10_sub_1	64	71	57	60	63	42	123	0.682927	0.146341	0.170732	0.170732	0.146341
4x1_grp_10_sub_2	73	74	68	68	67	52	135	0.77037	0.118519	0.111111	0.111111	0.118519
4x1_grp_11	135	167	127	126	155	97	281	0.690391	0.103203	0.206406	0.206406	0.103203
4x1_grp_12_sub_1	64	74	55	60	67	42	127	0.661417	0.141732	0.19685	0.19685	0.141732
4x1_grp_12_sub_2	40	38	33	37	35	23	72	0.638889	0.194444	0.166667	0.166667	0.194444
4x1_grp_13	49	93	61	44	78	26	122	0.42623	0.147541	0.42623	0.42623	0.147541
4x3_grp_2	28	59	18	28	55	14	83	0.337349	0.168675	0.493976	0.493976	0.168675
4x3_grp_3	32	107	25	31	104	20	135	0.296296	0.0814815	0.622222	0.622222	0.0814815
4x3_grp_5	25	65	42	20	58	13	78	0.333333	0.0897436	0.576923	0.576923	0.0897436
4x3_grp_7_sub_1	31	44	28	30	34	16	64	0.5	0.21875	0.28125	0.28125	0.21875
4x3_grp_7_sub_2	99	134	67	94	127	51	221	0.461538	0.19457	0.343891	0.343891	0.19457
4x3_grp_7_sub_3	35	40	26	32	37	20	69	0.57971	0.173913	0.246377	0.246377	0.173913
4x3_grp_9	33	39	25	30	36	19	66	0.575758	0.166667	0.257576	0.257576	0.166667
4x3_grp_10	58	78	40	57	70	31	127	0.488189	0.204724	0.307087	0.307087	0.204724
4x3_grp_14_sub_1	29	38	15	29	37	14	66	0.424242	0.227273	0.348485	0.348485	0.227273
4x3_grp_14_sub_2	55	51	27	54	50	24	104	0.461538	0.288462	0.25	0.25	0.288462
4x3_grp_15	38	65	46	34	52	22	86	0.511628	0.139535	0.348837	0.348837	0.139535
4x3_grp_16	62	90	47	59	84	37	143	0.517483	0.153846	0.328671	0.328671	0.153846
4x8_grp_1	53	127	51	52	111	21	163	0.257669	0.190184	0.552147	0.552147	0.190184
4x8_grp_2_sub_1	24	66	16	24	66	16	90	0.355556	0.0888889	0.555556	0.555556	0.0888889
4x8_grp_2_sub_2	25	49	26	22	44	13	66	0.393939	0.136364	0.469697	0.469697	0.136364
4x8_grp_3	48	122	33	45	118	26	163	0.319018	0.116564	0.564417	0.564417	0.116564
4x8_grp_4_sub_1	18	23	19	15	21	10	36	0.555556	0.138889	0.305556	0.305556	0.138889
4x8_grp_4_sub_2	32	55	19	31	54	17	85	0.4	0.164706	0.435294	0.435294	0.164706
4x8_grp_5_sub_1	35	48	22	34	46	19	80	0.475	0.1875	0.3375	0.3375	0.1875
4x8_grp_5_sub_2	33	63	23	32	63	22	95	0.463158	0.105263	0.431579	0.431579	0.105263
4x9_grp_1_sub_1	24	39	20	24	38	19	62	0.612903	0.0806452	0.306452	0.306452	0.0806452
4x9_grp_1_sub_2	30	29	18	30	29	18	59	0.610169	0.20339	0.186441	0.186441	0.20339
4x9_grp_2	30	48	18	30	47	17	77	0.441558	0.168831	0.38961	0.38961	0.168831
4x9_grp_4	32	47	28	30	45	23	75	0.613333	0.0933333	0.293333	0.293333	0.0933333
4x9_grp_7	38	54	26	37	52	23	89	0.516854	0.157303	0.325843	0.325843	0.157303
5x1_grp_2	35	72	40	31	66	25	97	0.515464	0.0618557	0.42268	0.42268	0.0618557
5x2_grp_1	44	131	42	41	128	32	169	0.378698	0.0532544	0.568047	0.568047	0.0532544
5x2_grp_2	49	127	38	47	125	32	172	0.372093	0.0872093	0.540698	0.540698	0.0872093
5x2_grp_4	72	139	69	67	131	52	198	0.525253	0.0757576	0.39899	0.39899	0.0757576
5x2_grp_5	30	38	22	29	37	20	66	0.606061	0.136364	0.257576	0.257576	0.136364
5x2_grp_6	59	92	51	57	86	42	143	0.587413	0.104895	0.307692	0.307692	0.104895
5x2_grp_7	47	55	41	42	49	27	91	0.593407	0.164835	0.241758	0.241758	0.164835
5x2_grp_8	25	61	30	20	57	17	77	0.441558	0.038961	0.519481	0.519481	0.038961
5x2_grp_10	23	31	15	23	29	12	52	0.461538	0.211538	0.326923	0.326923	0.211538
5x2_grp_11	20	47	16	20	47	16	67	0.477612	0.0597015	0.462687	0.462687	0.0597015
5x2_grp_12	30	54	28	27	50	15	77	0.38961	0.155844	0.454545	0.454545	0.155844
5x2_grp_13	45	77	23	45	76	22	121	0.363636	0.190083	0.446281	0.446281	0.190083
5x2_grp_14	27	43	16	27	40	13	67	0.38806	0.208955	0.402985	0.402985	0.208955
5x2_grp_15	32	38	25	30	36	17	66	0.515152	0.19697	0.287879	0.287879	0.19697
5x2_grp_16	63	98	83	52	83	31	135	0.459259	0.155556	0.385185	0.385185	0.155556
5x2_grp_17_sub_1	32	28	40	28	21	13	49	0.530612	0.306122	0.163265	0.163265	0.306122
5x2_grp_17_sub_2	31	32	23	27	27	10	54	0.37037	0.314815	0.314815	0.314815	0.314815
5x2_grp_18	182	299	137	173	278	93	451	0.412417	0.177384	0.4102	0.4102	0.177384
5x3_grp_1	34	62	40	31	58	29	89	0.651685	0.0224719	0.325843	0.325843	0.0224719
5x3_grp_2	53	88	35	50	84	26	134	0.38806	0.179104	0.432836	0.432836	0.179104
5x3_grp_3_sub_1	81	152	65	74	143	45	217	0.414747	0.133641	0.451613	0.451613	0.133641
5x3_grp_3_sub_2	32	43	29	27	36	13	63	0.412698	0.222222	0.365079	0.365079	0.222222
5x3_grp_5_sub_1	39	79	35	37	73	25	110	0.454545	0.109091	0.436364	0.436364	0.109091
5x3_grp_5_sub_2	60	135	50	58	131	43	189	0.455026	0.0793651	0.465608	0.465608	0.0793651
5x3_grp_6	34	40	21	33	40	20	73	0.547945	0.178082	0.273973	0.273973	0.178082
5x3_grp_7	74	124	75	71	114	55	185	0.594595	0.0864865	0.318919	0.318919	0.0864865
5x3_grp_8	46	164	25	46	161	22	207	0.21256	0.115942	0.671498	0.671498	0.115942
5x3_grp_9	77	118	51	75	116	46	191	0.481675	0.151832	0.366492	0.366492	0.151832
5x3_grp_10	31	66	19	31	66	19	97	0.391753	0.123711	0.484536	0.484536	0.123711
5x3_grp_14	31	49	22	31	49	22	80	0.55	0.1125	0.3375	0.3375	0.1125
5x3_grp_15	48	106	30	46	104	25	150	0.333333	0.14	0.526667	0.526667	0.14
5x3_grp_16_sub_1	33	54	20	30	51	8	81	0.197531	0.271605	0.530864	0.530864	0.271605
5x3_grp_16_sub_2	68	108	75	60	101	38	161	0.47205	0.136646	0.391304	0.391304	0.136646
5x3_grp_17	33	67	31	29	64	24	93	0.516129	0.0537634	0.430108	0.430108	0.0537634
5x6_grp_2	31	23	17	29	18	5	47	0.212766	0.510638	0.276596	0.276596	0.510638
5x6_grp_4	27	46	22	26	45	20	71	0.56338	0.084507	0.352113	0.352113	0.084507
5x6_grp_5	33	52	36	30	47	17	77	0.441558	0.168831	0.38961	0.38961	0.168831
5x6_grp_6	187	240	167	171	213	100	384	0.520833	0.184896	0.294271	0.294271	0.184896
5x7_grp_2	94	208	64	90	200	49	290	0.337931	0.141379	0.52069	0.52069	0.141379
5x9_grp_2	40	121	36	38	115	28	153	0.366013	0.0653595	0.568627	0.568627	0.0653595
5x9_grp_3	18	55	23	16	50	8	66	0.242424	0.121212	0.636364	0.636364	0.121212
5x9_grp_7	35	57	29	33	53	22	86	0.511628	0.127907	0.360465	0.360465	0.127907
5x9_grp_8	23	62	18	22	61	15	83	0.361446	0.0843373	0.554217	0.554217	0.0843373
5x9_grp_9	26	63	28	24	58	19	82	0.463415	0.0609756	0.47561	0.47561	0.0609756
5x9_grp_10_sub_1	25	53	18	24	53	17	77	0.441558	0.0909091	0.467532	0.467532	0.0909091
5x9_grp_10_sub_2	29	50	32	28	45	23	73	0.630137	0.0684932	0.30137	0.30137	0.0684932
5x10_grp_2	47	53	62	42	49	33	91	0.725275	0.0989011	0.175824	0.175824	0.0989011
5x10_grp_3	26	29	27	24	26	20	50	0.8	0.08	0.12	0.12	0.08
5x10_grp_4_sub_1	35	60	34	32	58	29	90	0.644444	0.0333333	0.322222	0.322222	0.0333333
5x10_grp_4_sub_2	42	64	39	39	61	32	100	0.64	0.07	0.29	0.29	0.07
5x10_grp_5	38	43	32	38	42	31	80	0.775	0.0875	0.1375	0.1375	0.0875
5x10_grp_6	64	84	56	62	82	52	144	0.722222	0.0694444	0.208333	0.208333	0.0694444
5x10_grp_7	27	32	25	26	28	20	54	0.740741	0.111111	0.148148	0.148148	0.111111
5x10_grp_8	46	47	29	46	46	27	92	0.586957	0.206522	0.206522	0.206522	0.206522
5x10_grp_9_sub_1	34	41	31	32	39	26	71	0.732394	0.084507	0.183099	0.183099	0.084507
5x10_grp_9_sub_2	17	17	15	15	14	8	29	0.551724	0.241379	0.206897	0.206897	0.241379
5x10_grp_10	58	92	57	51	82	31	133	0.466165	0.150376	0.383459	0.383459	0.150376
5x10_grp_11_sub_1	40	35	32	37	29	14	66	0.424242	0.348485	0.227273	0.227273	0.348485
5x10_grp_11_sub_2	53	58	45	50	54	34	104	0.653846	0.153846	0.192308	0.192308	0.153846
5x10_grp_12_sub_1	34	24	67	22	17	10	39	0.512821	0.307692	0.179487	0.179487	0.307692
5x10_grp_12_sub_2	18	14	13	17	13	10	30	0.666667	0.233333	0.1	0.1	0.233333
Total	11226	17429	9731	10458	16185	6555	26643	0.515079	0.154446	0.330475	0.330475	0.154446
								0.128146	0.072581	0.133265	0.133265	0.072581
					synteny quality		0.515079
					c.px2/br+at
					s.d		0.128146
