# Supplementary material for: Genome-wide comparative analysis of the Brassica rapa gene space reveals genome shrinkage and differential loss of duplicated genes after whole genome triplication
Source: Genome Biol. 2009 Oct 12;10(10):R111. doi: 10.1186/gb-2009-10-10-r111 (PMC2784326; doi:10.1186/gb-2009-10-10-r111)
Supplement: Additional data file 4 — This dataset indicates the block order, orientation, and color-coding used for each AK block. The synteny-defined block boundaries on the Br chromosomes identified by DiagHunter were defined according to the At locus name described by Schranz et al. [37]. Supporting data, including gene correspondences in all synteny blocks, are included in the worksheet 'At-Br matches in synteny blocks'. Mapping of AK blocks to the Br chromosomes, including block boundaries and orientation, is provided in the worksheet 'AK blocks to Br'. A summary table and graph of AK mapping to the Br chromosomes is provided in the worksheet 'Br chr. chart'. [file gb-2009-10-10-r111-S4.ZIP]

## Sheet: At-Br matches in synteny blocks
idx	Br gene	syn group	Br Chr.	br_ord	Br from	Br to	At gene	At Ch	at_ord	tair_id	At from	At to	Ak		Br gene	At gene	syn group
1	Br177.2	3.1.group1	A1	42	223617	227763	AT3G09820	AT3	893	AT3G09820.1	3012127	3014629	F		Br177.2	AT3G09820	3.1.group1
2	Br177.5	3.1.group1	A1	45	241809	250906	AT3G10050	AT3	918	AT3G10050.1	3099169	3101746	F		Br177.5	AT3G10050	3.1.group1
3	Br177.7	3.1.group1	A1	47	253888	261632	AT3G10080	AT3	921	AT3G10080.1	3107481	3108164	F		Br177.7	AT3G10080	3.1.group1
4	Br177.9	3.1.group1	A1	49	269820	278404	AT3G10160	AT3	931	AT3G10160.1	3139593	3143954	F		Br177.9	AT3G10160	3.1.group1
5	Br177.10	3.1.group1	A1	50	278405	284226	AT3G10185	AT3	933	AT3G10185.1	3145584	3146204	F		Br177.10	AT3G10185	3.1.group1
6	Br177.13	3.1.group1	A1	53	293451	295619	AT3G10220	AT3	938	AT3G10220.1	3161982	3164042	F		Br177.13	AT3G10220	3.1.group1
7	Br177.18	3.1.group1	A1	57	311720	317380	AT3G10260	AT3	942	AT3G10260.3	3171418	3172573	F		Br177.18	AT3G10260	3.1.group1
8	Br177.19	3.1.group1	A1	58	317381	320725	AT3G10300	AT3	946	AT3G10300.3	3186441	3188076	F		Br177.19	AT3G10300	3.1.group1
9	Br177.26	3.1.group1	A1	65	346267	350403	AT3G10370	AT3	953	AT3G10370.1	3216507	3219032	F		Br177.26	AT3G10370	3.1.group1
10	Br177.27	3.1.group1	A1	66	350404	360302	AT3G10380	AT3	954	AT3G10380.1	3219927	3228361	F		Br177.27	AT3G10380	3.1.group1
12	Br188.1	3.1.group2	A1	67	360303	366863	AT3G15950	AT3	1571	AT3G15950.1	5397789	5402616	F		Br188.1	AT3G15950	3.1.group2
13	Br188.6	3.1.group2	A1	72	378213	379204	AT3G15900	AT3	1566	AT3G15900.1	5376362	5376978	F		Br188.6	AT3G15900	3.1.group2
14	Br188.7	3.1.group2	A1	73	379205	381545	AT3G15890	AT3	1565	AT3G15890.1	5374395	5376120	F		Br188.7	AT3G15890	3.1.group2
15	Br188.15	3.1.group2	A1	80	403343	406944	AT3G15830	AT3	1559	AT3G15830.1	5354981	5356334	F		Br188.15	AT3G15830	3.1.group2
16	Br188.16	3.1.group2	A1	81	406945	409935	AT3G15800	AT3	1556	AT3G15800.1	5345058	5346995	F		Br188.16	AT3G15800	3.1.group2
17	Br188.22	3.1.group2	A1	87	439200	441508	AT3G15760	AT3	1552	AT3G15760.1	5337741	5338226	F		Br188.22	AT3G15760	3.1.group2
18	Br188.24	3.1.group2	A1	89	448630	454152	AT3G15710	AT3	1547	AT3G15710.1	5323571	5324792	F		Br188.24	AT3G15710	3.1.group2
19	Br188.32	3.1.group2	A1	97	477060	482881	AT3G15640	AT3	1540	AT3G15640.1	5299280	5301378	F		Br188.32	AT3G15640	3.1.group2
20	Br273.4	4.1.group2	A1	101	498131	503231	AT4G17030	AT4	1645	AT4G17030.1	9581836	9583200	U		Br273.4	AT4G17030	4.1.group2
21	Br273.11	4.1.group2	A1	107	518084	522341	AT4G17070	AT4	1649	AT4G17070.1	9595542	9598157	U		Br273.11	AT4G17070	4.1.group2
22	Br273.12	4.1.group2	A1	108	522342	526506	AT4G17080	AT4	1650	AT4G17080.1	9601587	9603831	U		Br273.12	AT4G17080	4.1.group2
23	Br273.15	4.1.group2	A1	111	530234	534419	AT4G17090	AT4	1652	AT4G17090.1	9605282	9607266	U		Br273.15	AT4G17090	4.1.group2
24	Br273.16	4.1.group2	A1	112	534420	537973	AT4G17530	AT4	1696	AT4G17530.1	9773734	9775437	U		Br273.16	AT4G17530	4.1.group2
25	Br273.17	4.1.group2	A1	113	537974	540130	AT4G17180	AT4	1660	AT4G17180.1	9646552	9648056	U		Br273.17	AT4G17180	4.1.group2
26	Br273.21	4.1.group2	A1	117	546879	550364	AT4G17220	AT4	1665	AT4G17220.1	9657019	9659416	U		Br273.21	AT4G17220	4.1.group2
27	Br273.23	4.1.group2	A1	119	555734	561087	AT4G17240	AT4	1667	AT4G17240.1	9666810	9667874	U		Br273.23	AT4G17240	4.1.group2
28	Br273.27	4.1.group2	A1	123	574984	578324	AT4G17260	AT4	1670	AT4G17260.1	9674070	9675322	U		Br273.27	AT4G17260	4.1.group2
29	Br273.32	4.1.group2	A1	128	593700	598638	AT4G17340	AT4	1676	AT4G17340.1	9699330	9700262	U		Br273.32	AT4G17340	4.1.group2
30	Br273.36	4.1.group2	A1	132	607326	616896	AT4G17410	AT4	1682	AT4G17410.1	9716372	9721654	U		Br273.36	AT4G17410	4.1.group2
31	Br293.25	4.1.group7	A1	277	1285307	1289788	AT4G24290	AT4	2424	AT4G24290.2	12594866	12597825	U		Br293.25	AT4G24290	4.1.group7
32	Br293.28	4.1.group7	A1	280	1293565	1300863	AT4G24330	AT4	2428	AT4G24330.1	12603858	12606239	U		Br293.28	AT4G24330	4.1.group7
33	Br293.35	4.1.group7	A1	286	1319746	1328153	AT4G24400	AT4	2434	AT4G24400.1	12617389	12620491	U		Br293.35	AT4G24400	4.1.group7
34	Br292.49	4.1.group7	A1	288	1341548	1357506	AT4G24140	AT4	2406	AT4G24140.1	12530042	12533674	U		Br292.49	AT4G24140	4.1.group7
35	Br292.45	4.1.group7	A1	292	1369595	1375249	AT4G24120	AT4	2404	AT4G24120.1	12524591	12527033	U		Br292.45	AT4G24120	4.1.group7
36	Br292.44	4.1.group7	A1	293	1375250	1378827	AT4G24110	AT4	2403	AT4G24110.1	12520020	12520772	U		Br292.44	AT4G24110	4.1.group7
37	Br292.38	4.1.group7	A1	298	1395382	1401859	AT4G24060	AT4	2398	AT4G24060.1	12503980	12505427	U		Br292.38	AT4G24060	4.1.group7
38	Br292.34	4.1.group7	A1	302	1407952	1414483	AT4G24050	AT4	2397	AT4G24050.1	12497297	12499671	U		Br292.34	AT4G24050	4.1.group7
39	Br292.26	4.1.group7	A1	308	1440777	1449050	AT4G24015	AT4	2393	AT4G24015.1	12469897	12471207	U		Br292.26	AT4G24015	4.1.group7
40	Br292.24	4.1.group7	A1	310	1452654	1456841	AT4G24010	AT4	2392	AT4G24010.1	12466401	12469770	U		Br292.24	AT4G24010	4.1.group7
41	Br292.20	4.1.group7	A1	312	1466294	1474350	AT4G23950	AT4	2386	AT4G23950.1	12442563	12444340	U		Br292.20	AT4G23950	4.1.group7
42	Br292.16	4.1.group6	A1	316	1488047	1490000	AT4G23930	AT4	2384	AT4G23930.1	12436141	12436704	U		Br292.16	AT4G23930	4.1.group6
43	Br292.13	4.1.group6	A1	319	1497760	1500715	AT4G23900	AT4	2381	AT4G23900.1	12424515	12426328	U		Br292.13	AT4G23900	4.1.group6
44	Br292.12	4.1.group6	A1	320	1500716	1502799	AT4G23890	AT4	2379	AT4G23890.1	12420603	12421355	U		Br292.12	AT4G23890	4.1.group6
45	Br292.6	4.1.group6	A1	325	1523619	1532589	AT4G23850	AT4	2373	AT4G23850.1	12403730	12408273	U		Br292.6	AT4G23850	4.1.group6
46	Br292.5	4.1.group6	A1	326	1532590	1537680	AT4G23500	AT4	2338	AT4G23500.1	12264650	12267084	U		Br292.5	AT4G23500	4.1.group6
49	Br289.20	4.1.group6	A1	337	1569771	1575479	AT4G23140	AT4	2301	AT4G23140.2	12121408	12124048	U		Br289.20	AT4G23140	4.1.group6
52	Br289.19	4.1.group6	A1	338	1575480	1581628	AT4G23140	AT4	2301	AT4G23140.2	12121408	12124048	U		Br289.19	AT4G23140	4.1.group6
56	Br289.14	4.1.group6	A1	342	1599045	1602755	AT4G23160	AT4	2303	AT4G23160.1	12129496	12134097	U		Br289.14	AT4G23160	4.1.group6
57	Br289.13	4.1.group6	A1	343	1602756	1605764	AT4G23070	AT4	2294	AT4G23070.1	12090701	12092088	U		Br289.13	AT4G23070	4.1.group6
58	Br289.4	4.1.group6	A1	349	1630512	1637276	AT4G23030	AT4	2290	AT4G23030.1	12072868	12074376	U		Br289.4	AT4G23030	4.1.group6
59	Br289.1	4.1.group6	A1	352	1648973	1663723	AT4G23010	AT4	2288	AT4G23010.2	12060329	12062497	U		Br289.1	AT4G23010	4.1.group6
60	Br287.40	4.1.group5	A1	353	1663724	1675092	AT4G22130	AT4	2189	AT4G22130.1	11723745	11727343	U		Br287.40	AT4G22130	4.1.group5
61	Br287.35	4.1.group5	A1	356	1688633	1698081	AT4G22120	AT4	2188	AT4G22120.1	11715988	11719156	U		Br287.35	AT4G22120	4.1.group5
62	Br287.33	4.1.group5	A1	358	1704043	1710689	AT4G22110	AT4	2186	AT4G22110.1	11711434	11713958	U		Br287.33	AT4G22110	4.1.group5
63	Br287.27	4.1.group5	A1	363	1724348	1735370	AT4G22070	AT4	2181	AT4G22070.1	11691393	11694246	U		Br287.27	AT4G22070	4.1.group5
64	Br287.25	4.1.group5	A1	364	1735371	1745633	AT4G22010	AT4	2177	AT4G22010.1	11663441	11666475	U		Br287.25	AT4G22010	4.1.group5
65	Br287.20	4.1.group5	A1	368	1757108	1759356	AT4G22000	AT4	2176	AT4G22000.1	11659822	11660214	U		Br287.20	AT4G22000	4.1.group5
66	Br287.15	4.1.group5	A1	373	1768307	1775869	AT4G21960	AT4	2172	AT4G21960.1	11646625	11648324	U		Br287.15	AT4G21960	4.1.group5
67	Br287.14	4.1.group5	A1	374	1775870	1781672	AT4G21940	AT4	2170	AT4G21940.1	11640859	11643399	U		Br287.14	AT4G21940	4.1.group5
68	Br287.11	4.1.group5	A1	377	1789946	1796816	AT4G21900	AT4	2166	AT4G21900.1	11613535	11623531	U		Br287.11	AT4G21900	4.1.group5
69	Br287.6	4.1.group5	A1	382	1814878	1818691	AT4G21900	AT4	2166	AT4G21900.1	11613535	11623531	U		Br287.6	AT4G21900	4.1.group5
70	Br287.3	4.1.group5	A1	385	1826190	1827643	AT4G21870	AT4	2163	AT4G21870.1	11603768	11604297	U		Br287.3	AT4G21870	4.1.group5
71	Br287.2	4.1.group5	A1	386	1827644	1829162	AT4G21850	AT4	2160	AT4G21850.1	11591390	11592150	U		Br287.2	AT4G21850	4.1.group5
72	Br286.9	4.1.group5	A1	398	1866637	1871429	AT4G21700	AT4	2144	AT4G21700.1	11529968	11532856	U		Br286.9	AT4G21700	4.1.group5
73	Br285.29	4.1.group5	A1	401	1883262	1897296	AT4G21670	AT4	2141	AT4G21670.1	11511523	11516934	U		Br285.29	AT4G21670	4.1.group5
74	Br285.26	4.1.group5	A1	403	1904824	1909417	AT4G21640	AT4	2138	AT4G21640.1	11496846	11500630	U		Br285.26	AT4G21640	4.1.group5
76	Br285.18	4.1.group5	A1	410	1932243	1935675	AT4G21570	AT4	2130	AT4G21570.1	11471138	11472281	U		Br285.18	AT4G21570	4.1.group5
77	Br285.15	4.1.group5	A1	413	1948865	1952255	AT4G21520	AT4	2125	AT4G21520.1	11447526	11450389	U		Br285.15	AT4G21520	4.1.group5
78	Br285.14	4.1.group5	A1	414	1952256	1956166	AT4G21510	AT4	2124	AT4G21510.1	11446205	11447037	U		Br285.14	AT4G21510	4.1.group5
79	Br285.9	4.1.group5	A1	419	1974433	1978287	AT4G21445	AT4	2117	AT4G21445.1	11424792	11425601	U		Br285.9	AT4G21445	4.1.group5
81	Br285.1	4.1.group5	A1	427	2009434	2018648	AT4G21400	AT4	2113	AT4G21400.1	11399229	11401720	U		Br285.1	AT4G21400	4.1.group5
82	Br280.6	4.1.group4	A1	432	2040925	2042769	AT4G19200	AT4	1887	AT4G19200.1	10499288	10500401	U		Br280.6	AT4G19200	4.1.group4
83	Br280.10	4.1.group4	A1	436	2049863	2055579	AT4G19180	AT4	1884	AT4G19180.1	10485529	10487879	U		Br280.10	AT4G19180	4.1.group4
84	Br280.13	4.1.group4	A1	439	2066654	2070117	AT4G19150	AT4	1881	AT4G19150.1	10471589	10472688	U		Br280.13	AT4G19150	4.1.group4
86	Br280.15	4.1.group4	A1	441	2073890	2080526	AT4G19080	AT4	1873	AT4G19080.1	10448824	10449807	U		Br280.15	AT4G19080	4.1.group4
88	Br280.19	4.1.group4	A1	445	2094578	2101577	AT4G19020	AT4	1865	AT4G19020.1	10414537	10420947	U		Br280.19	AT4G19020	4.1.group4
89	Br280.21	4.1.group4	A1	447	2103509	2107018	AT4G19010	AT4	1864	AT4G19010.1	10411726	10414232	U		Br280.21	AT4G19010	4.1.group4
90	Br280.27	4.1.group4	A1	452	2120197	2123385	AT4G18980	AT4	1859	AT4G18980.1	10398984	10399304	U		Br280.27	AT4G18980	4.1.group4
91	Br280.28	4.1.group4	A1	453	2123386	2128734	AT4G18975	AT4	1858	AT4G18975.1	10392181	10393676	U		Br280.28	AT4G18975	4.1.group4
93	Br280.31	4.1.group4	A1	456	2142986	2145476	AT4G18940	AT4	1854	AT4G18940.1	10372743	10373592	U		Br280.31	AT4G18940	4.1.group4
94	Br280.33	4.1.group4	A1	458	2147603	2151128	AT4G19030	AT4	1866	AT4G19030.1	10421739	10423420	U		Br280.33	AT4G19030	4.1.group4
95	Br280.35	4.1.group4	A1	460	2154715	2160335	AT4G18905	AT4	1850	AT4G18905.1	10360245	10363002	U		Br280.35	AT4G18905	4.1.group4
96	Br280.38	4.1.group4	A1	463	2172745	2176569	AT4G18880	AT4	1847	AT4G18880.1	10347780	10349062	U		Br280.38	AT4G18880	4.1.group4
97	Br280.43	4.1.group4	A1	467	2182127	2184762	AT4G18840	AT4	1843	AT4G18840.1	10338730	10340367	U		Br280.43	AT4G18840	4.1.group4
98	Br280.47	4.1.group4	A1	471	2202916	2207192	AT4G18810	AT4	1839	AT4G18810.1	10322633	10325746	U		Br280.47	AT4G18810	4.1.group4
99	Br280.54	4.1.group4	A1	478	2229287	2230465	AT4G18780	AT4	1836	AT4G18780.1	10312857	10316730	U		Br280.54	AT4G18780	4.1.group4
102	Br280.60	4.1.group4	A1	484	2242840	2248481	AT4G18710	AT4	1829	AT4G18710.1	10296485	10298924	U		Br280.60	AT4G18710	4.1.group4
103	Br280.61	4.1.group4	A1	485	2248482	2254248	AT4G18700	AT4	1828	AT4G18700.1	10289121	10290590	U		Br280.61	AT4G18700	4.1.group4
104	Br276.2	4.1.group3	A1	487	2265035	2275711	AT4G17785	AT4	1727	AT4G17785.1	9881880	9883381	U		Br276.2	AT4G17785	4.1.group3
107	Br276.5	4.1.group3	A1	490	2281394	2284853	AT4G17750	AT4	1723	AT4G17750.1	9869982	9871616	U		Br276.5	AT4G17750	4.1.group3
109	Br276.11	4.1.group3	A1	494	2295712	2303404	AT4G17695	AT4	1715	AT4G17695.1	9848147	9850711	U		Br276.11	AT4G17695	4.1.group3
110	Br276.21	4.1.group3	A1	501	2330255	2338785	AT4G17670	AT4	1712	AT4G17670.1	9833961	9834676	U		Br276.21	AT4G17670	4.1.group3
111	Br276.24	4.1.group3	A1	504	2343505	2347441	AT4G17620	AT4	1708	AT4G17620.2	9822018	9824872	U		Br276.24	AT4G17620	4.1.group3
112	Br276.28	4.1.group3	A1	507	2368413	2373816	AT4G17610	AT4	1706	AT4G17610.1	9805665	9814923	U		Br276.28	AT4G17610	4.1.group3
113	Br276.30	4.1.group3	A1	509	2380174	2387730	AT4G17570	AT4	1701	AT4G17570.1	9784342	9786987	U		Br276.30	AT4G17570	4.1.group3
114	Br303.2	4.1.group8	A1	536	2522446	2525130	AT4G28420	AT4	2856	AT4G28420.2	14055693	14057415	U		Br303.2	AT4G28420	4.1.group8
115	Br303.7	4.1.group8	A1	541	2538538	2540512	AT4G28480	AT4	2862	AT4G28480.1	14073316	14075097	U		Br303.7	AT4G28480	4.1.group8
116	Br303.9	4.1.group8	A1	543	2542279	2548669	AT4G28490	AT4	2864	AT4G28490.1	14077900	14080971	U		Br303.9	AT4G28490	4.1.group8
118	Br303.13	4.1.group8	A1	547	2560253	2567683	AT4G28530	AT4	2868	AT4G28530.1	14090731	14094609	U		Br303.13	AT4G28530	4.1.group8
119	Br303.16	4.1.group8	A1	550	2574412	2583012	AT4G28860	AT4	2906	AT4G28860.1	14246365	14249203	U		Br303.16	AT4G28860	4.1.group8
121	Br303.18	4.1.group8	A1	551	2583013	2587986	AT4G28560	AT4	2872	AT4G28560.1	14116021	14117373	U		Br303.18	AT4G28560	4.1.group8
122	Br303.22	4.1.group8	A1	555	2597167	2601181	AT4G28630	AT4	2879	AT4G28630.1	14138541	14140901	U		Br303.22	AT4G28630	4.1.group8
123	Br303.25	4.1.group8	A1	557	2603031	2604803	AT4G29080	AT4	2928	AT4G29080.1	14323671	14325219	U		Br303.25	AT4G29080	4.1.group8
124	Br303.26	4.1.group8	A1	558	2604804	2609122	AT4G28650	AT4	2881	AT4G28650.1	14144161	14147282	U		Br303.26	AT4G28650	4.1.group8
125	Br303.31	4.1.group8	A1	562	2618538	2630095	AT4G28680	AT4	2884	AT4G28680.2	14155254	14158552	U		Br303.31	AT4G28680	4.1.group8
127	Br308.1	4.1.group9	A1	563	2630096	2637010	AT4G30270	AT4	3055	AT4G30270.1	14819451	14820454	U		Br308.1	AT4G30270	4.1.group9
128	Br308.5	4.1.group9	A1	567	2644384	2652101	AT4G30340	AT4	3062	AT4G30340.1	14839074	14840947	U		Br308.5	AT4G30340	4.1.group9
129	Br308.6	4.1.group9	A1	568	2652102	2661329	AT4G30350	AT4	3063	AT4G30350.1	14848037	14850979	U		Br308.6	AT4G30350	4.1.group9
130	Br308.7	4.1.group9	A1	569	2661330	2667429	AT4G30560	AT4	3084	AT4G30560.1	14926980	14929687	U		Br308.7	AT4G30560	4.1.group9
131	Br308.9	4.1.group9	A1	571	2669374	2672904	AT4G30380	AT4	3066	AT4G30380.1	14860492	14861000	U		Br308.9	AT4G30380	4.1.group9
132	Br308.11	4.1.group9	A1	573	2677495	2681376	AT4G30410	AT4	3069	AT4G30410.2	14871315	14871857	U		Br308.11	AT4G30410	4.1.group9
133	Br308.18	4.1.group9	A1	579	2695283	2701024	AT4G30440	AT4	3072	AT4G30440.1	14881982	14883271	U		Br308.18	AT4G30440	4.1.group9
134	Br308.27	4.1.group9	A1	586	2718489	2724895	AT4G30520	AT4	3080	AT4G30520.1	14908199	14911046	U		Br308.27	AT4G30520	4.1.group9
135	Br308.28	4.1.group9	A1	587	2724896	2732305	AT4G30540	AT4	3082	AT4G30540.1	14923333	14925081	U		Br308.28	AT4G30540	4.1.group9
136	Br308.30	4.1.group9	A1	589	2737127	2740933	AT4G30600	AT4	3088	AT4G30600.1	14938148	14940606	U		Br308.30	AT4G30600	4.1.group9
137	Br308.34	4.1.group9	A1	593	2748962	2751276	AT4G30640	AT4	3092	AT4G30640.1	14952676	14953688	U		Br308.34	AT4G30640	4.1.group9
138	Br308.38	4.1.group9	A1	596	2758062	2763916	AT4G30640	AT4	3092	AT4G30640.1	14952676	14953688	U		Br308.38	AT4G30640	4.1.group9
139	Br308.46	4.1.group9	A1	602	2783063	2787113	AT4G30680	AT4	3097	AT4G30680.1	14958693	14960018	U		Br308.46	AT4G30680	4.1.group9
140	Br310.65	4.1.group10	A1	604	2793035	2800895	AT4G31100	AT4	3143	AT4G31100.1	15123868	15126432	U		Br310.65	AT4G31100	4.1.group10
142	Br310.62	4.1.group10	A1	607	2806678	2812331	AT4G31140	AT4	3148	AT4G31140.1	15141587	15143194	U		Br310.62	AT4G31140	4.1.group10
143	Br310.58	4.1.group10	A1	611	2820776	2827746	AT4G31210	AT4	3154	AT4G31210.1	15165286	15172540	U		Br310.58	AT4G31210	4.1.group10
144	Br310.51	4.1.group10	A1	618	2846276	2851148	AT4G31320	AT4	3164	AT4G31320.1	15193999	15194568	U		Br310.51	AT4G31320	4.1.group10
145	Br310.46	4.1.group10	A1	623	2866232	2869317	AT4G31360	AT4	3168	AT4G31360.1	15221951	15223316	U		Br310.46	AT4G31360	4.1.group10
146	Br310.45	4.1.group10	A1	624	2869318	2874191	AT4G31380	AT4	3170	AT4G31380.1	15229843	15230388	U		Br310.45	AT4G31380	4.1.group10
147	Br310.37	4.1.group10	A1	631	2899191	2903733	AT4G31430	AT4	3175	AT4G31430.2	15248516	15252210	U		Br310.37	AT4G31430	4.1.group10
148	Br310.31	4.1.group10	A1	637	2920447	2924783	AT4G31490	AT4	3181	AT4G31490.1	15269466	15272699	U		Br310.31	AT4G31490	4.1.group10
149	Br310.25	4.1.group10	A1	643	2936396	2939682	AT4G31500	AT4	3182	AT4G31500.1	15273683	15275277	U		Br310.25	AT4G31500	4.1.group10
150	Br310.23	4.1.group10	A1	645	2943357	2949281	AT4G31550	AT4	3187	AT4G31550.1	15290071	15291464	U		Br310.23	AT4G31550	4.1.group10
151	Br310.21	4.1.group10	A1	647	2955745	2965020	AT4G31570	AT4	3189	AT4G31570.1	15297067	15306042	U		Br310.21	AT4G31570	4.1.group10
152	Br310.18	4.1.group10	A1	650	2972635	2975586	AT4G31610	AT4	3193	AT4G31610.1	15317706	15319782	U		Br310.18	AT4G31610	4.1.group10
153	Br310.13	4.1.group10	A1	655	2986445	2989831	AT4G31620	AT4	3195	AT4G31620.1	15322765	15324664	U		Br310.13	AT4G31620	4.1.group10
154	Br310.12	4.1.group10	A1	656	2989832	2995621	AT4G31690	AT4	3202	AT4G31690.1	15343333	15345167	U		Br310.12	AT4G31690	4.1.group10
155	Br310.10	4.1.group10	A1	658	3001079	3003283	AT4G31700	AT4	3203	AT4G31700.1	15346312	15347720	U		Br310.10	AT4G31700	4.1.group10
156	Br310.3	4.1.group10	A1	665	3020649	3024664	AT4G31780	AT4	3211	AT4G31780.2	15374228	15376967	U		Br310.3	AT4G31780	4.1.group10
157	Br310.1	4.1.group10	A1	667	3029162	3038499	AT4G31800	AT4	3213	AT4G31800.1	15383302	15384818	U		Br310.1	AT4G31800	4.1.group10
158	Br312.2	4.1.group10	A1	669	3047083	3050187	AT4G32040	AT4	3240	AT4G32040.1	15494133	15496015	U		Br312.2	AT4G32040	4.1.group10
159	Br312.3	4.1.group10	A1	670	3050188	3055277	AT4G32050	AT4	3241	AT4G32050.1	15496626	15500723	U		Br312.3	AT4G32050	4.1.group10
160	Br312.10	4.1.group10	A1	677	3073676	3076667	AT4G32130	AT4	3250	AT4G32130.1	15520351	15522483	U		Br312.10	AT4G32130	4.1.group10
161	Br312.15	4.1.group10	A1	682	3089578	3093250	AT4G32190	AT4	3257	AT4G32190.1	15545058	15547695	U		Br312.15	AT4G32190	4.1.group10
162	Br312.16	4.1.group10	A1	683	3093251	3095396	AT4G32260	AT4	3263	AT4G32260.1	15573865	15574592	U		Br312.16	AT4G32260	4.1.group10
163	Br312.18	4.1.group10	A1	685	3098518	3100114	AT4G32270	AT4	3264	AT4G32270.1	15575021	15576366	U		Br312.18	AT4G32270	4.1.group10
164	Br312.24	4.1.group10	A1	691	3114927	3118791	AT4G32295	AT4	3269	AT4G32295.1	15592966	15594086	U		Br312.24	AT4G32295	4.1.group10
165	Br312.27	4.1.group10	A1	694	3130283	3135109	AT4G32300	AT4	3270	AT4G32300.1	15599976	15602441	U		Br312.27	AT4G32300	4.1.group10
166	Br312.30	4.1.group10	A1	697	3141945	3145589	AT4G32350	AT4	3274	AT4G32350.1	15617640	15620648	U		Br312.30	AT4G32350	4.1.group10
167	Br312.31	4.1.group10	A1	698	3145590	3148701	AT4G32380	AT4	3278	AT4G32380.1	15633647	15635426	U		Br312.31	AT4G32380	4.1.group10
168	Br312.36	4.1.group10	A1	703	3161566	3166527	AT4G32420	AT4	3282	AT4G32420.1	15647556	15652109	U		Br312.36	AT4G32420	4.1.group10
169	Br312.38	4.1.group10	A1	705	3171037	3175574	AT4G32440	AT4	3284	AT4G32440.2	15657301	15659360	U		Br312.38	AT4G32440	4.1.group10
170	Br312.41	4.1.group10	A1	708	3182621	3186975	AT4G32470	AT4	3287	AT4G32470.1	15669647	15671101	U		Br312.41	AT4G32470	4.1.group10
171	Br312.43	4.1.group10	A1	710	3188797	3193570	AT4G32650	AT4	3306	AT4G32650.1	15751487	15754802	U		Br312.43	AT4G32650	4.1.group10
172	Br312.45	4.1.group10	A1	712	3197242	3200332	AT4G32520	AT4	3292	AT4G32520.1	15689648	15692340	U		Br312.45	AT4G32520	4.1.group10
173	Br312.47	4.1.group10	A1	714	3201037	3202622	AT4G32530	AT4	3293	AT4G32530.1	15693405	15694964	U		Br312.47	AT4G32530	4.1.group10
174	Br312.50	4.1.group10	A1	717	3217439	3226506	AT4G32551	AT4	3295	AT4G32551.1	15707869	15713365	U		Br312.50	AT4G32551	4.1.group10
175	Br312.54	4.1.group10	A1	721	3234899	3237331	AT4G32600	AT4	3300	AT4G32600.1	15724016	15725743	U		Br312.54	AT4G32600	4.1.group10
176	Br312.55	4.1.group10	A1	722	3237332	3242289	AT4G32605	AT4	3301	AT4G32605.1	15726435	15727870	U		Br312.55	AT4G32605	4.1.group10
177	Br312.63	4.1.group10	A1	727	3268118	3278967	AT4G32630	AT4	3304	AT4G32630.1	15738321	15741418	U		Br312.63	AT4G32630	4.1.group10
178	Br312.64	4.1.group10	A1	728	3278968	3287467	AT4G32640	AT4	3305	AT4G32640.1	15742666	15750550	U		Br312.64	AT4G32640	4.1.group10
179	Br312.67	4.1.group10	A1	731	3296437	3300373	AT4G32670	AT4	3308	AT4G32670.1	15759532	15762852	U		Br312.67	AT4G32670	4.1.group10
180	Br312.70	4.1.group10	A1	734	3306439	3319852	AT4G32700	AT4	3311	AT4G32700.2	15767445	15779190	U		Br312.70	AT4G32700	4.1.group10
181	Br312.72	4.1.group10	A1	736	3321460	3325382	AT4G32710	AT4	3312	AT4G32710.1	15781367	15783247	U		Br312.72	AT4G32710	4.1.group10
183	Br312.76	4.1.group10	A1	740	3334614	3343866	AT4G32730	AT4	3316	AT4G32730.2	15791044	15795648	U		Br312.76	AT4G32730	4.1.group10
185	Br314.140	4.1.group11	A1	741	3343867	3353827	AT4G33240	AT4	3367	AT4G33240.1	16029508	16037282	U		Br314.140	AT4G33240	4.1.group11
186	Br314.138	4.1.group11	A1	743	3356419	3359367	AT4G33270	AT4	3370	AT4G33270.1	16044549	16046594	U		Br314.138	AT4G33270	4.1.group11
187	Br314.133	4.1.group11	A1	748	3373908	3379612	AT4G33380	AT4	3381	AT4G33380.1	16072067	16074608	U		Br314.133	AT4G33380	4.1.group11
190	Br314.127	4.1.group11	A1	754	3397982	3400388	AT4G33450	AT4	3388	AT4G33450.1	16095749	16096606	U		Br314.127	AT4G33450	4.1.group11
191	Br314.126	4.1.group11	A1	755	3400389	3403042	AT4G33460	AT4	3389	AT4G33460.1	16098328	16100116	U		Br314.126	AT4G33460	4.1.group11
192	Br314.118	4.1.group11	A1	761	3423105	3428042	AT4G33500	AT4	3396	AT4G33500.1	16112838	16116246	U		Br314.118	AT4G33500	4.1.group11
193	Br314.116	4.1.group11	A1	763	3432618	3438190	AT4G33520	AT4	3398	AT4G33520.3	16118996	16125852	U		Br314.116	AT4G33520	4.1.group11
194	Br314.113	4.1.group11	A1	765	3445282	3452850	AT4G33580	AT4	3404	AT4G33580.2	16139408	16141365	U		Br314.113	AT4G33580	4.1.group11
195	Br314.111	4.1.group11	A1	767	3453895	3459681	AT4G33620	AT4	3409	AT4G33620.1	16147695	16152856	U		Br314.111	AT4G33620	4.1.group11
196	Br314.104	4.1.group11	A1	773	3470878	3475784	AT4G33680	AT4	3417	AT4G33680.1	16171850	16174633	U		Br314.104	AT4G33680	4.1.group11
197	Br314.97	4.1.group11	A1	780	3490760	3496011	AT4G33760	AT4	3425	AT4G33760.1	16189287	16193262	U		Br314.97	AT4G33760	4.1.group11
198	Br314.95	4.1.group11	A1	782	3500234	3505346	AT4G33770	AT4	3426	AT4G33770.1	16193591	16196244	U		Br314.95	AT4G33770	4.1.group11
199	Br314.93	4.1.group11	A1	784	3509040	3516364	AT4G33790	AT4	3428	AT4G33790.1	16204327	16206665	U		Br314.93	AT4G33790	4.1.group11
200	Br314.91	4.1.group11	A1	786	3521319	3530410	AT4G33870	AT4	3437	AT4G33870.1	16234675	16236497	U		Br314.91	AT4G33870	4.1.group11
201	Br314.89	4.1.group11	A1	788	3536017	3538740	AT4G33880	AT4	3438	AT4G33880.1	16239571	16241057	U		Br314.89	AT4G33880	4.1.group11
202	Br314.86	4.1.group11	A1	791	3548881	3550551	AT4G33940	AT4	3446	AT4G33940.1	16266090	16267617	U		Br314.86	AT4G33940	4.1.group11
203	Br314.84	4.1.group11	A1	793	3553985	3558503	AT4G33950	AT4	3448	AT4G33950.1	16272369	16274662	U		Br314.84	AT4G33950	4.1.group11
204	Br314.80	4.1.group11	A1	797	3570943	3575107	AT4G34000	AT4	3454	AT4G34000.1	16296013	16297976	U		Br314.80	AT4G34000	4.1.group11
205	Br314.79	4.1.group11	A1	798	3575108	3579750	AT4G34020	AT4	3455	AT4G34020.1	16298558	16300902	U		Br314.79	AT4G34020	4.1.group11
206	Br314.77	4.1.group11	A1	799	3579751	3588723	AT4G34060	AT4	3459	AT4G34060.1	16314009	16319259	U		Br314.77	AT4G34060	4.1.group11
207	Br314.74	4.1.group11	A1	802	3598681	3600543	AT4G34120	AT4	3465	AT4G34120.1	16341198	16342897	U		Br314.74	AT4G34120	4.1.group11
208	Br314.70	4.1.group11	A1	806	3611992	3614427	AT4G34138	AT4	3468	AT4G34138.1	16348271	16349862	U		Br314.70	AT4G34138	4.1.group11
209	Br314.67	4.1.group11	A1	809	3620732	3627124	AT4G34160	AT4	3471	AT4G34160.1	16357907	16359308	U		Br314.67	AT4G34160	4.1.group11
210	Br314.60	4.1.group11	A1	816	3645749	3649849	AT4G34200	AT4	3475	AT4G34200.1	16374045	16376565	U		Br314.60	AT4G34200	4.1.group11
211	Br314.53	4.1.group11	A1	823	3671164	3676694	AT4G34250	AT4	3481	AT4G34250.1	16394753	16396234	U		Br314.53	AT4G34250	4.1.group11
213	Br314.52	4.1.group11	A1	824	3676695	3683937	AT4G34260	AT4	3482	AT4G34260.1	16398134	16401595	U		Br314.52	AT4G34260	4.1.group11
214	Br314.44	4.1.group11	A1	832	3699696	3704987	AT4G34310	AT4	3488	AT4G34310.1	16414117	16419546	U		Br314.44	AT4G34310	4.1.group11
215	Br314.38	4.1.group11	A1	838	3721101	3725505	AT4G34390	AT4	3496	AT4G34390.1	16441583	16444844	U		Br314.38	AT4G34390	4.1.group11
216	Br314.30	4.1.group11	A1	846	3748580	3752002	AT4G34440	AT4	3502	AT4G34440.1	16466012	16468752	U		Br314.30	AT4G34440	4.1.group11
217	Br314.29	4.1.group11	A1	847	3752003	3757190	AT4G34450	AT4	3503	AT4G34450.1	16471960	16476799	U		Br314.29	AT4G34450	4.1.group11
218	Br314.25	4.1.group11	A1	851	3769002	3773358	AT4G34500	AT4	3508	AT4G34500.1	16488010	16490797	U		Br314.25	AT4G34500	4.1.group11
219	Br314.23	4.1.group11	A1	853	3776412	3779752	AT4G34530	AT4	3511	AT4G34530.1	16498471	16499951	U		Br314.23	AT4G34530	4.1.group11
220	Br314.18	4.1.group11	A1	858	3797898	3804640	AT4G34580	AT4	3517	AT4G34580.1	16515427	16518532	U		Br314.18	AT4G34580	4.1.group11
221	Br314.17	4.1.group11	A1	859	3804641	3809924	AT4G34590	AT4	3518	AT4G34590.1	16522454	16522933	U		Br314.17	AT4G34590	4.1.group11
222	Br314.13	4.1.group11	A1	863	3820104	3825041	AT4G34650	AT4	3524	AT4G34650.1	16542382	16544920	U		Br314.13	AT4G34650	4.1.group11
223	Br314.10	4.1.group11	A1	866	3831279	3834046	AT4G34670	AT4	3526	AT4G34670.1	16548729	16550227	U		Br314.10	AT4G34670	4.1.group11
224	Br314.5	4.1.group11	A1	871	3847641	3852257	AT4G34710	AT4	3530	AT4G34710.1	16560320	16562455	U		Br314.5	AT4G34710	4.1.group11
225	Br351.1	5.1.group2	A1	876	3868448	3877462	AT5G18930	AT5	1761	AT5G18930.1	6312174	6313217	R		Br351.1	AT5G18930	5.1.group2
227	Br351.4	5.1.group2	A1	879	3883998	3890972	AT5G18860	AT5	1754	AT5G18860.1	6291025	6295583	R		Br351.4	AT5G18860	5.1.group2
228	Br351.6	5.1.group2	A1	881	3896689	3900752	AT5G18820	AT5	1750	AT5G18820.1	6271551	6274155	R		Br351.6	AT5G18820	5.1.group2
229	Br351.7	5.1.group2	A1	882	3900753	3902238	AT5G18800	AT5	1748	AT5G18800.1	6267306	6268395	R		Br351.7	AT5G18800	5.1.group2
230	Br351.10	5.1.group2	A1	885	3910394	3915864	AT5G18650	AT5	1733	AT5G18650.1	6218262	6220376	R		Br351.10	AT5G18650	5.1.group2
231	Br351.12	5.1.group2	A1	887	3918976	3927207	AT5G18620	AT5	1729	AT5G18620.2	6196192	6202060	R		Br351.12	AT5G18620	5.1.group2
232	Br351.13	5.1.group2	A1	888	3927208	3930446	AT5G18600	AT5	1727	AT5G18600.1	6183468	6183776	R		Br351.13	AT5G18600	5.1.group2
233	Br351.16	5.1.group2	A1	891	3936807	3943365	AT5G18570	AT5	1724	AT5G18570.1	6171841	6174825	R		Br351.16	AT5G18570	5.1.group2
234	Br351.18	5.1.group2	A1	893	3949125	3952235	AT5G18560	AT5	1723	AT5G18560.1	6164861	6165907	R		Br351.18	AT5G18560	5.1.group2
235	Br351.21	5.1.group2	A1	896	3960973	3962985	AT5G18520	AT5	1718	AT5G18520.1	6145029	6146351	R		Br351.21	AT5G18520	5.1.group2
236	Br351.22	5.1.group2	A1	897	3962986	3965909	AT5G18610	AT5	1728	AT5G18610.1	6192738	6195373	R		Br351.22	AT5G18610	5.1.group2
237	Br351.26	5.1.group2	A1	901	3974581	3980970	AT5G18460	AT5	1711	AT5G18460.1	6123207	6126507	R		Br351.26	AT5G18460	5.1.group2
238	Br351.27	5.1.group2	A1	902	3980971	3984930	AT5G18450	AT5	1710	AT5G18450.1	6116099	6117022	R		Br351.27	AT5G18450	5.1.group2
240	Br351.30	5.1.group2	A1	905	3992244	4000005	AT5G18350	AT5	1698	AT5G18350.1	6074525	6078571	R		Br351.30	AT5G18350	5.1.group2
241	Br351.32	5.1.group2	A1	907	4002742	4007910	AT5G18350	AT5	1698	AT5G18350.1	6074525	6078571	R		Br351.32	AT5G18350	5.1.group2
245	Br351.35	5.1.group2	A1	910	4023314	4034691	AT5G18270	AT5	1690	AT5G18270.2	6041243	6042745	R		Br351.35	AT5G18270	5.1.group2
246	Br323.7	4.1.group11	A1	917	4077866	4084826	AT4G36070	AT4	3672	AT4G36070.1	17056910	17059598	U		Br323.7	AT4G36070	4.1.group11
247	Br324.64	4.1.group13	A1	925	4142365	4150718	AT4G39650	AT4	4030	AT4G39650.1	18403596	18405908	0		Br324.64	AT4G39650	4.1.group13
248	Br324.63	4.1.group13	A1	926	4150719	4152321	AT4G39630	AT4	4028	AT4G39630.1	18397743	18399257	0		Br324.63	AT4G39630	4.1.group13
249	Br324.62	4.1.group13	A1	927	4152322	4155997	AT4G39650	AT4	4030	AT4G39650.1	18403596	18405908	0		Br324.62	AT4G39650	4.1.group13
250	Br324.52	4.1.group13	A1	936	4180118	4182913	AT4G39756	AT4	4044	AT4G39756.1	18441750	18442874	0		Br324.52	AT4G39756	4.1.group13
251	Br324.50	4.1.group13	A1	938	4184875	4186361	AT4G39290	AT4	3994	AT4G39290.1	18285199	18286296	0		Br324.50	AT4G39290	4.1.group13
253	Br324.48	4.1.group13	A1	940	4188788	4192553	AT4G39520	AT4	4017	AT4G39520.1	18371323	18373994	0		Br324.48	AT4G39520	4.1.group13
254	Br324.45	4.1.group13	A1	943	4195419	4212630	AT4G39450	AT4	4010	AT4G39450.1	18347587	18354695	0		Br324.45	AT4G39450	4.1.group13
255	Br324.44	4.1.group13	A1	944	4212631	4222239	AT4G39410	AT4	4006	AT4G39410.1	18332931	18334783	0		Br324.44	AT4G39410	4.1.group13
256	Br324.42	4.1.group13	A1	946	4226536	4234218	AT4G39400	AT4	4004	AT4G39400.1	18324820	18328410	0		Br324.42	AT4G39400	4.1.group13
257	Br324.39	4.1.group13	A1	949	4245040	4252818	AT4G39350	AT4	3999	AT4G39350.1	18297072	18301884	0		Br324.39	AT4G39350	4.1.group13
258	Br324.37	4.1.group13	A1	951	4254892	4255922	AT4G39340	AT4	3998	AT4G39340.1	18293123	18293506	0		Br324.37	AT4G39340	4.1.group13
259	Br324.33	4.1.group13	A1	954	4260866	4264236	AT4G39250	AT4	3990	AT4G39250.1	18271451	18271851	0		Br324.33	AT4G39250	4.1.group13
260	Br324.31	4.1.group13	A1	955	4264237	4267736	AT4G39150	AT4	3979	AT4G39150.1	18233645	18235734	0		Br324.31	AT4G39150	4.1.group13
261	Br324.27	4.1.group13	A1	959	4272085	4275462	AT4G39110	AT4	3975	AT4G39110.1	18222477	18225113	0		Br324.27	AT4G39110	4.1.group13
262	Br324.24	4.1.group13	A1	962	4279443	4281471	AT4G39090	AT4	3973	AT4G39090.1	18215820	18217320	0		Br324.24	AT4G39090	4.1.group13
263	Br324.22	4.1.group13	A1	964	4288356	4293773	AT4G38960	AT4	3961	AT4G38960.1	18161570	18163039	0		Br324.22	AT4G38960	4.1.group13
264	Br324.21	4.1.group13	A1	965	4293774	4301250	AT4G39030	AT4	3967	AT4G39030.1	18185734	18188892	0		Br324.21	AT4G39030	4.1.group13
265	Br324.19	4.1.group13	A1	967	4308611	4312882	AT4G39000	AT4	3964	AT4G39000.1	18171716	18173791	0		Br324.19	AT4G39000	4.1.group13
267	Br324.15	4.1.group13	A1	971	4323486	4325494	AT4G38910	AT4	3956	AT4G38910.1	18144519	18146465	0		Br324.15	AT4G38910	4.1.group13
268	Br324.14	4.1.group13	A1	972	4325495	4328947	AT4G38890	AT4	3954	AT4G38890.1	18135903	18139094	0		Br324.14	AT4G38890	4.1.group13
269	Br324.8	4.1.group13	A1	978	4345385	4348046	AT4G38770	AT4	3942	AT4G38770.1	18097003	18098442	U		Br324.8	AT4G38770	4.1.group13
270	Br324.3	4.1.group13	A1	982	4356681	4372087	AT4G38700	AT4	3936	AT4G38700.1	18076577	18077149	U		Br324.3	AT4G38700	4.1.group13
271	Br324.1	4.1.group13	A1	984	4386617	4394882	AT4G38670	AT4	3933	AT4G38670.1	18069850	18071221	U		Br324.1	AT4G38670	4.1.group13
273	Br321.4	4.1.group12	A1	1040	4639385	4643733	AT4G37370	AT4	3801	AT4G37370.1	17569965	17571672	U		Br321.4	AT4G37370	4.1.group12
274	Br321.9	4.1.group12	A1	1045	4664317	4670224	AT4G37370	AT4	3801	AT4G37370.1	17569965	17571672	U		Br321.9	AT4G37370	4.1.group12
276	Br321.13	4.1.group12	A1	1049	4682030	4685525	AT4G37370	AT4	3801	AT4G37370.1	17569965	17571672	U		Br321.13	AT4G37370	4.1.group12
278	Br321.19	4.1.group12	A1	1055	4699159	4701215	AT4G37445	AT4	3809	AT4G37445.1	17604138	17604912	U		Br321.19	AT4G37445	4.1.group12
279	Br321.26	4.1.group12	A1	1060	4719120	4721494	AT4G37490	AT4	3814	AT4G37490.1	17622123	17624202	U		Br321.26	AT4G37490	4.1.group12
280	Br321.27	4.1.group12	A1	1061	4721495	4726162	AT4G37510	AT4	3816	AT4G37510.1	17626253	17628848	U		Br321.27	AT4G37510	4.1.group12
281	Br320.1	4.1.group12	A1	1075	4791715	4807824	AT4G36900	AT4	3751	AT4G36900.1	17389012	17389602	U		Br320.1	AT4G36900	4.1.group12
282	Br320.4	4.1.group12	A1	1077	4817962	4824067	AT4G36920	AT4	3753	AT4G36920.1	17400995	17403137	U		Br320.4	AT4G36920	4.1.group12
283	Br320.8	4.1.group12	A1	1081	4837280	4840004	AT4G36950	AT4	3758	AT4G36950.1	17422830	17423840	U		Br320.8	AT4G36950	4.1.group12
284	Br320.11	4.1.group12	A1	1084	4845225	4849916	AT4G36980	AT4	3761	AT4G36980.1	17433840	17437006	U		Br320.11	AT4G36980	4.1.group12
285	Br320.15	4.1.group12	A1	1088	4857604	4859420	AT4G37010	AT4	3764	AT4G37010.2	17444309	17445374	U		Br320.15	AT4G37010	4.1.group12
286	Br320.20	4.1.group12	A1	1093	4870580	4877109	AT4G37070	AT4	3770	AT4G37070.2	17464910	17467052	U		Br320.20	AT4G37070	4.1.group12
287	Br320.21	4.1.group12	A1	1094	4877110	4883107	AT4G37080	AT4	3771	AT4G37080.2	17473713	17476710	U		Br320.21	AT4G37080	4.1.group12
288	Br320.28	4.1.group12	A1	1101	4899058	4900898	AT4G37150	AT4	3778	AT4G37150.1	17492979	17494051	U		Br320.28	AT4G37150	4.1.group12
289	Br318.7	4.1.group12	A1	1119	4961284	4966373	AT4G36640	AT4	3725	AT4G36640.1	17277192	17278452	U		Br318.7	AT4G36640	4.1.group12
290	Br318.8	4.1.group12	A1	1120	4966374	4970033	AT4G36620	AT4	3723	AT4G36620.1	17268912	17269668	U		Br318.8	AT4G36620	4.1.group12
291	Br318.11	4.1.group12	A1	1123	4974987	4976851	AT4G36610	AT4	3722	AT4G36610.1	17265551	17267280	U		Br318.11	AT4G36610	4.1.group12
292	Br318.16	4.1.group12	A1	1128	4987683	4993454	AT4G36550	AT4	3716	AT4G36550.1	17245403	17247224	U		Br318.16	AT4G36550	4.1.group12
293	Br318.18	4.1.group12	A1	1130	4999701	5008426	AT4G36520	AT4	3713	AT4G36520.1	17230592	17235438	U		Br318.18	AT4G36520	4.1.group12
294	Br318.23	4.1.group12	A1	1135	5017926	5023897	AT4G36490	AT4	3709	AT4G36490.1	17222102	17224811	U		Br318.23	AT4G36490	4.1.group12
295	Br318.25	4.1.group12	A1	1137	5027516	5030352	AT4G36430	AT4	3703	AT4G36430.1	17204651	17205920	U		Br318.25	AT4G36430	4.1.group12
296	Br318.27	4.1.group12	A1	1139	5033371	5039221	AT4G36390	AT4	3699	AT4G36390.1	17194749	17197057	U		Br318.27	AT4G36390	4.1.group12
297	Br318.31	4.1.group12	A1	1143	5053082	5060228	AT4G36360	AT4	3696	AT4G36360.1	17176843	17181146	U		Br318.31	AT4G36360	4.1.group12
298	Br318.33	4.1.group12	A1	1145	5065056	5069919	AT4G36290	AT4	3694	AT4G36290.1	17169672	17173190	U		Br318.33	AT4G36290	4.1.group12
299	Br318.36	4.1.group12	A1	1148	5077222	5082520	AT4G36250	AT4	3690	AT4G36250.1	17151032	17153384	U		Br318.36	AT4G36250	4.1.group12
300	Br318.37	4.1.group12	A1	1149	5082521	5088379	AT4G36240	AT4	3689	AT4G36240.1	17147379	17148214	U		Br318.37	AT4G36240	4.1.group12
301	Br318.41	4.1.group12	A1	1152	5102145	5104968	AT4G36190	AT4	3685	AT4G36190.1	17124055	17126646	U		Br318.41	AT4G36190	4.1.group12
303	Br318.46	4.1.group12	A1	1156	5127618	5134777	AT4G36150	AT4	3681	AT4G36150.1	17104779	17108714	U		Br318.46	AT4G36150	4.1.group12
304	Br318.47	4.1.group12	A1	1157	5134778	5140403	AT4G36140	AT4	3680	AT4G36140.1	17098959	17104482	U		Br318.47	AT4G36140	4.1.group12
305	Br318.50	4.1.group12	A1	1160	5148569	5152991	AT4G36110	AT4	3677	AT4G36110.1	17090034	17090348	U		Br318.50	AT4G36110	4.1.group12
306	Br318.54	4.1.group12	A1	1164	5161034	5178809	AT4G36080	AT4	3673	AT4G36080.1	17059999	17077631	U		Br318.54	AT4G36080	4.1.group12
307	Br318.55	4.1.group12	A1	1165	5178810	5179662	AT4G36060	AT4	3671	AT4G36060.1	17055400	17056570	U		Br318.55	AT4G36060	4.1.group12
308	Br318.57	4.1.group12	A1	1167	5183334	5186222	AT4G36040	AT4	3669	AT4G36040.1	17049711	17050196	U		Br318.57	AT4G36040	4.1.group12
309	Br318.63	4.1.group12	A1	1173	5197080	5199268	AT4G35950	AT4	3659	AT4G35950.1	17024054	17025517	U		Br318.63	AT4G35950	4.1.group12
310	Br318.65	4.1.group12	A1	1175	5202503	5210889	AT4G35920	AT4	3656	AT4G35920.1	17012109	17014195	U		Br318.65	AT4G35920	4.1.group12
311	Br318.70	4.1.group12	A1	1178	5220490	5228379	AT4G35890	AT4	3652	AT4G35890.1	16997436	17000413	U		Br318.70	AT4G35890	4.1.group12
312	Br318.71	4.1.group12	A1	1179	5228380	5232214	AT4G35880	AT4	3651	AT4G35880.1	16993342	16995724	U		Br318.71	AT4G35880	4.1.group12
313	Br328.52	5.2.group1	A2	40	161399	170581	AT5G02030	AT5	108	AT5G02030.1	395751	398869	R		Br328.52	AT5G02030	5.2.group1
314	Br328.51	5.2.group1	A2	41	170582	175306	AT5G02080	AT5	113	AT5G02080.1	409808	411554	R		Br328.51	AT5G02080	5.2.group1
315	Br328.48	5.2.group1	A2	44	183326	191887	AT5G02230	AT5	128	AT5G02230.1	449130	450505	R		Br328.48	AT5G02230	5.2.group1
316	Br328.46	5.2.group1	A2	46	197660	206247	AT5G02290	AT5	134	AT5G02290.1	470385	472395	R		Br328.46	AT5G02290	5.2.group1
318	Br328.45	5.2.group1	A2	47	206248	220141	AT5G02310	AT5	135	AT5G02310.1	474277	482550	R		Br328.45	AT5G02310	5.2.group1
319	Br328.43	5.2.group1	A2	49	222557	227995	AT5G02430	AT5	147	AT5G02430.1	526590	529837	R		Br328.43	AT5G02430	5.2.group1
320	Br328.40	5.2.group1	A2	52	235643	241187	AT5G02460	AT5	150	AT5G02460.1	539547	541056	R		Br328.40	AT5G02460	5.2.group1
321	Br328.39	5.2.group1	A2	53	241188	246194	AT5G02520	AT5	157	AT5G02520.1	562791	563838	R		Br328.39	AT5G02520	5.2.group1
322	Br328.32	5.2.group1	A2	60	257927	261517	AT5G02610	AT5	166	AT5G02610.1	587609	588545	R		Br328.32	AT5G02610	5.2.group1
323	Br328.31	5.2.group1	A2	61	261518	265220	AT5G02750	AT5	180	AT5G02750.1	620099	620950	R		Br328.31	AT5G02750	5.2.group1
324	Br328.28	5.2.group1	A2	64	271079	276230	AT5G02790	AT5	184	AT5G02790.1	632875	634856	R		Br328.28	AT5G02790	5.2.group1
325	Br328.26	5.2.group1	A2	66	278797	283192	AT5G02810	AT5	186	AT5G02810.1	638281	641459	R		Br328.26	AT5G02810	5.2.group1
326	Br328.23	5.2.group1	A2	69	294221	297834	AT5G02890	AT5	194	AT5G02890.1	670205	671452	R		Br328.23	AT5G02890	5.2.group1
327	Br328.22	5.2.group1	A2	70	297835	300584	AT5G02950	AT5	200	AT5G02950.1	690951	692849	R		Br328.22	AT5G02950	5.2.group1
328	Br328.21	5.2.group1	A2	71	300585	301836	AT5G02960	AT5	201	AT5G02960.1	693278	694394	R		Br328.21	AT5G02960	5.2.group1
329	Br328.16	5.2.group1	A2	76	311965	315287	AT5G03080	AT5	213	AT5G03080.1	721975	722655	R		Br328.16	AT5G03080	5.2.group1
330	Br328.15	5.2.group1	A2	77	315288	321873	AT5G02800	AT5	185	AT5G02800.1	635543	637372	R		Br328.15	AT5G02800	5.2.group1
332	Br328.14	5.2.group1	A2	78	321874	324760	AT5G03310	AT5	236	AT5G03310.1	799301	799645	R		Br328.14	AT5G03310	5.2.group1
333	Br328.12	5.2.group1	A2	80	325694	328233	AT5G03290	AT5	234	AT5G03290.1	794042	795938	R		Br328.12	AT5G03290	5.2.group1
334	Br328.9	5.2.group1	A2	83	337015	338791	AT5G03220	AT5	227	AT5G03220.1	767616	768583	R		Br328.9	AT5G03220	5.2.group1
336	Br328.5	5.2.group1	A2	87	349048	352082	AT5G03170	AT5	222	AT5G03170.1	752897	753637	R		Br328.5	AT5G03170	5.2.group1
337	Br328.3	5.2.group1	A2	89	356561	364153	AT5G03110	AT5	216	AT5G03110.1	730345	731196	R		Br328.3	AT5G03110	5.2.group1
338	Br328.2	5.2.group1	A2	90	364154	371655	AT5G03330	AT5	238	AT5G03330.1	807727	809607	R		Br328.2	AT5G03330	5.2.group1
339	Br330.7	5.2.group2	A2	98	398546	403231	AT5G04230	AT5	337	AT5G04230.1	1160832	1163708	R		Br330.7	AT5G04230	5.2.group2
340	Br330.16	5.2.group2	A2	106	431313	436099	AT5G04410	AT5	355	AT5G04410.1	1243981	1246417	R		Br330.16	AT5G04410	5.2.group2
341	Br330.19	5.2.group2	A2	108	442011	447792	AT5G04470	AT5	360	AT5G04470.1	1266894	1267277	R		Br330.19	AT5G04470	5.2.group2
342	Br330.23	5.2.group2	A2	112	459582	466111	AT5G04540	AT5	367	AT5G04540.1	1296827	1302300	R		Br330.23	AT5G04540	5.2.group2
343	Br330.26	5.2.group2	A2	115	471733	474091	AT5G04600	AT5	371	AT5G04600.1	1323701	1325487	R		Br330.26	AT5G04600	5.2.group2
344	Br330.27	5.2.group2	A2	116	474092	477040	AT5G04670	AT5	378	AT5G04670.1	1337999	1340885	R		Br330.27	AT5G04670	5.2.group2
345	Br330.30	5.2.group2	A2	119	481450	483733	AT5G04760	AT5	387	AT5G04760.1	1373753	1374530	R		Br330.30	AT5G04760	5.2.group2
346	Br330.33	5.2.group2	A2	122	490874	494660	AT5G04820	AT5	393	AT5G04820.1	1399686	1400468	R		Br330.33	AT5G04820	5.2.group2
347	Br330.34	5.2.group2	A2	123	494661	496756	AT5G04890	AT5	400	AT5G04890.1	1427218	1428391	R		Br330.34	AT5G04890	5.2.group2
348	Br330.37	5.2.group2	A2	125	498568	502577	AT5G04940	AT5	406	AT5G04940.1	1454617	1456629	R		Br330.37	AT5G04940	5.2.group2
349	Br330.38	5.2.group2	A2	126	502578	506632	AT5G04980	AT5	410	AT5G04980.2	1468576	1470685	R		Br330.38	AT5G04980	5.2.group2
350	Br330.42	5.2.group2	A2	130	513701	516579	AT5G05060	AT5	418	AT5G05060.1	1494335	1495000	R		Br330.42	AT5G05060	5.2.group2
351	Br330.43	5.2.group2	A2	131	516580	522155	AT5G05140	AT5	426	AT5G05140.1	1520354	1522298	R		Br330.43	AT5G05140	5.2.group2
353	Br330.46	5.2.group2	A2	134	532259	534665	AT5G05210	AT5	433	AT5G05210.1	1548199	1549535	R		Br330.46	AT5G05210	5.2.group2
354	Br330.51	5.2.group2	A2	137	546693	556036	AT5G05260	AT5	438	AT5G05260.1	1559779	1561766	R		Br330.51	AT5G05260	5.2.group2
355	Br330.54	5.2.group2	A2	138	556037	561985	AT5G05290	AT5	441	AT5G05290.1	1568753	1569713	R		Br330.54	AT5G05290	5.2.group2
356	Br330.57	5.2.group2	A2	141	569120	575394	AT5G05390	AT5	452	AT5G05390.1	1594754	1597043	R		Br330.57	AT5G05390	5.2.group2
357	Br330.61	5.2.group2	A2	145	581288	586912	AT5G05450	AT5	458	AT5G05450.1	1612078	1615196	R		Br330.61	AT5G05450	5.2.group2
358	Br330.62	5.2.group2	A2	146	586913	594557	AT5G05500	AT5	463	AT5G05500.1	1629717	1630268	R		Br330.62	AT5G05500	5.2.group2
359	Br339.2	5.2.group4	A2	148	601969	603886	AT5G09920	AT5	882	AT5G09920.1	3096277	3097371	R		Br339.2	AT5G09920	5.2.group4
360	Br339.3	5.2.group4	A2	149	603887	607592	AT5G09960	AT5	886	AT5G09960.1	3106504	3107659	R		Br339.3	AT5G09960	5.2.group4
361	Br339.9	5.2.group4	A2	155	623838	627667	AT5G10060	AT5	898	AT5G10060.1	3145995	3148050	R		Br339.9	AT5G10060	5.2.group4
362	Br339.15	5.2.group4	A2	160	640845	646245	AT5G10140	AT5	906	AT5G10140.1	3173725	3179340	R		Br339.15	AT5G10140	5.2.group4
363	Br339.16	5.2.group4	A2	161	646246	649930	AT5G10150	AT5	907	AT5G10150.1	3182177	3183835	R		Br339.16	AT5G10150	5.2.group4
364	Br339.20	5.2.group4	A2	165	664008	667920	AT5G10190	AT5	911	AT5G10190.1	3199206	3201141	R		Br339.20	AT5G10190	5.2.group4
365	Br339.26	5.2.group4	A2	171	684070	686826	AT5G10310	AT5	923	AT5G10310.1	3241667	3242128	R		Br339.26	AT5G10310	5.2.group4
366	Br339.28	5.2.group4	A2	173	689071	690279	AT5G10980	AT5	992	AT5G10980.1	3472592	3473350	R		Br339.28	AT5G10980	5.2.group4
367	Br339.30	5.2.group4	A2	175	694656	701330	AT5G10420	AT5	934	AT5G10420.1	3273579	3276491	R		Br339.30	AT5G10420	5.2.group4
368	Br339.32	5.2.group4	A2	176	701331	709840	AT5G10450	AT5	937	AT5G10450.1	3284453	3286262	R		Br339.32	AT5G10450	5.2.group4
369	Br340.45	5.2.group4	A2	177	709841	715905	AT5G10530	AT5	945	AT5G10530.1	3324979	3326934	R		Br340.45	AT5G10530	5.2.group4
370	Br340.43	5.2.group4	A2	179	721975	725699	AT5G10580	AT5	950	AT5G10580.1	3347512	3348658	R		Br340.43	AT5G10580	5.2.group4
371	Br340.39	5.2.group4	A2	183	735159	741669	AT5G10690	AT5	961	AT5G10690.1	3374444	3377333	R		Br340.39	AT5G10690	5.2.group4
372	Br340.37	5.2.group4	A2	185	748775	751073	AT5G10730	AT5	966	AT5G10730.1	3390823	3392948	R		Br340.37	AT5G10730	5.2.group4
373	Br340.35	5.2.group4	A2	187	753183	756042	AT5G10740	AT5	967	AT5G10740.1	3393798	3395849	R		Br340.35	AT5G10740	5.2.group4
374	Br340.28	5.2.group4	A2	194	773280	776800	AT5G10840	AT5	978	AT5G10840.1	3424911	3427798	R		Br340.28	AT5G10840	5.2.group4
375	Br340.23	5.2.group4	A2	199	784788	789663	AT5G10900	AT5	984	AT5G10900.1	3436414	3439222	R		Br340.23	AT5G10900	5.2.group4
376	Br340.21	5.2.group4	A2	201	790790	792345	AT5G10980	AT5	992	AT5G10980.1	3472592	3473350	R		Br340.21	AT5G10980	5.2.group4
377	Br340.19	5.2.group4	A2	203	793944	799673	AT5G11000	AT5	994	AT5G11000.1	3479167	3480336	R		Br340.19	AT5G11000	5.2.group4
378	Br340.16	5.2.group4	A2	206	810860	820216	AT5G11090	AT5	1003	AT5G11090.1	3524797	3525450	R		Br340.16	AT5G11090	5.2.group4
379	Br340.12	5.2.group4	A2	209	832031	834345	AT5G11130	AT5	1007	AT5G11130.1	3543623	3544725	R		Br340.12	AT5G11130	5.2.group4
380	Br340.8	5.2.group4	A2	213	846983	851169	AT5G11210	AT5	1015	AT5G11210.1	3571215	3574538	R		Br340.8	AT5G11210	5.2.group4
381	Br340.5	5.2.group4	A2	215	858444	862875	AT5G11180	AT5	1012	AT5G11180.1	3557262	3561576	R		Br340.5	AT5G11180	5.2.group4
382	Br340.1	5.2.group4	A2	218	871568	878205	AT5G11260	AT5	1020	AT5G11260.1	3593584	3594801	R		Br340.1	AT5G11260	5.2.group4
383	Br346.1	5.2.group5	A2	219	878206	884723	AT5G14790	AT5	1338	AT5G14790.1	4784061	4785511	R		Br346.1	AT5G14790	5.2.group5
384	Br346.5	5.2.group5	A2	223	898353	900604	AT5G14890	AT5	1345	AT5G14890.1	4818059	4821537	R		Br346.5	AT5G14890	5.2.group5
385	Br346.6	5.2.group5	A2	224	900605	902831	AT5G14910	AT5	1347	AT5G14910.1	4823818	4825199	R		Br346.6	AT5G14910	5.2.group5
386	Br346.13	5.2.group5	A2	231	921955	923477	AT5G14980	AT5	1354	AT5G14980.1	4849603	4850586	R		Br346.13	AT5G14980	5.2.group5
387	Br346.14	5.2.group5	A2	232	923478	926725	AT5G14990	AT5	1355	AT5G14990.1	4850767	4853006	R		Br346.14	AT5G14990	5.2.group5
388	Br346.18	5.2.group5	A2	236	937651	941092	AT5G15050	AT5	1362	AT5G15050.1	4871823	4873457	R		Br346.18	AT5G15050	5.2.group5
389	Br346.21	5.2.group5	A2	239	947305	950719	AT5G15110	AT5	1368	AT5G15110.1	4895969	4897685	R		Br346.21	AT5G15110	5.2.group5
390	Br346.28	5.2.group5	A2	244	970013	976110	AT5G15150	AT5	1372	AT5G15150.1	4913954	4915612	R		Br346.28	AT5G15150	5.2.group5
391	Br346.33	5.2.group5	A2	248	992946	1002976	AT5G15180	AT5	1375	AT5G15180.1	4930564	4932214	R		Br346.33	AT5G15180	5.2.group5
392	Br349.2	5.2.group6	A2	250	1010936	1019350	AT5G17020	AT5	1564	AT5G17020.1	5594907	5602470	R		Br349.2	AT5G17020	5.2.group6
393	Br349.4	5.2.group6	A2	252	1022001	1027117	AT5G17070	AT5	1569	AT5G17070.1	5613517	5616091	R		Br349.4	AT5G17070	5.2.group6
394	Br349.7	5.2.group6	A2	255	1035839	1038206	AT5G17170	AT5	1580	AT5G17170.1	5649337	5650977	R		Br349.7	AT5G17170	5.2.group6
395	Br349.11	5.2.group6	A2	259	1047321	1049843	AT5G17210	AT5	1584	AT5G17210.1	5656521	5657972	R		Br349.11	AT5G17210	5.2.group6
396	Br349.16	5.2.group6	A2	263	1062203	1070142	AT5G17240	AT5	1587	AT5G17240.1	5666856	5668851	R		Br349.16	AT5G17240	5.2.group6
397	Br349.18	5.2.group6	A2	265	1072113	1074815	AT5G17290	AT5	1592	AT5G17290.1	5687162	5689823	R		Br349.18	AT5G17290	5.2.group6
398	Br349.19	5.2.group6	A2	266	1074816	1078548	AT5G17300	AT5	1593	AT5G17300.1	5690437	5692437	R		Br349.19	AT5G17300	5.2.group6
399	Br349.24	5.2.group6	A2	271	1096918	1100813	AT5G17370	AT5	1600	AT5G17370.1	5721803	5724721	R		Br349.24	AT5G17370	5.2.group6
400	Br349.28	5.2.group6	A2	275	1115461	1124563	AT5G17440	AT5	1607	AT5G17440.1	5749851	5753417	R		Br349.28	AT5G17440	5.2.group6
401	Br349.34	5.2.group6	A2	280	1136102	1139508	AT5G17520	AT5	1615	AT5G17520.1	5772798	5775233	R		Br349.34	AT5G17520	5.2.group6
402	Br349.35	5.2.group6	A2	281	1139509	1143539	AT5G17530	AT5	1616	AT5G17530.1	5778170	5781865	R		Br349.35	AT5G17530	5.2.group6
404	Br349.43	5.2.group6	A2	289	1157492	1159736	AT5G17590	AT5	1622	AT5G17590.1	5797373	5797951	R		Br349.43	AT5G17590	5.2.group6
405	Br349.46	5.2.group6	A2	292	1165022	1167996	AT5G17690	AT5	1632	AT5G17690.1	5827506	5829539	R		Br349.46	AT5G17690	5.2.group6
406	Br349.48	5.2.group6	A2	294	1168726	1178622	AT5G17680	AT5	1631	AT5G17680.1	5823001	5827155	R		Br349.48	AT5G17680	5.2.group6
408	Br349.49	5.2.group6	A2	295	1178623	1181696	AT5G17670	AT5	1630	AT5G17670.1	5821084	5822602	R		Br349.49	AT5G17670	5.2.group6
409	Br349.51	5.2.group6	A2	297	1189499	1196732	AT5G17710	AT5	1634	AT5G17710.2	5839562	5841641	R		Br349.51	AT5G17710	5.2.group6
410	Br349.52	5.2.group6	A2	298	1196733	1201726	AT5G17760	AT5	1639	AT5G17760.1	5860593	5862303	R		Br349.52	AT5G17760	5.2.group6
411	Br349.53	5.2.group6	A2	299	1201727	1208809	AT5G17770	AT5	1640	AT5G17770.1	5864545	5866497	R		Br349.53	AT5G17770	5.2.group6
413	Br349.55	5.2.group6	A2	301	1215022	1223242	AT5G17810	AT5	1644	AT5G17810.1	5880578	5882604	R		Br349.55	AT5G17810	5.2.group6
414	Br349.60	5.2.group6	A2	306	1240505	1245618	AT5G17850	AT5	1648	AT5G17850.1	5899255	5900934	R		Br349.60	AT5G17850	5.2.group6
415	Br349.62	5.2.group6	A2	307	1245619	1249708	AT5G17870	AT5	1650	AT5G17870.1	5907819	5908139	R		Br349.62	AT5G17870	5.2.group6
416	Br349.63	5.2.group6	A2	308	1249709	1259375	AT5G17920	AT5	1655	AT5G17920.1	5935773	5939197	R		Br349.63	AT5G17920	5.2.group6
417	Br356.52	5.2.group7	A2	309	1259376	1269154	AT5G20280	AT5	1904	AT5G20280.1	6844996	6849999	R		Br356.52	AT5G20280	5.2.group7
418	Br356.46	5.2.group7	A2	315	1284240	1287193	AT5G20340	AT5	1910	AT5G20340.1	6874789	6875853	R		Br356.46	AT5G20340	5.2.group7
421	Br356.40	5.2.group7	A2	320	1306518	1310116	AT5G20410	AT5	1917	AT5G20410.1	6896767	6898583	R		Br356.40	AT5G20410	5.2.group7
422	Br356.38	5.2.group7	A2	322	1313280	1322933	AT5G20470	AT5	1923	AT5G20470.1	6916326	6920122	R		Br356.38	AT5G20470	5.2.group7
423	Br356.37	5.2.group7	A2	323	1322934	1324933	AT5G20500	AT5	1926	AT5G20500.1	6938654	6939667	R		Br356.37	AT5G20500	5.2.group7
424	Br356.34	5.2.group7	A2	326	1333068	1338455	AT5G20540	AT5	1929	AT5G20540.1	6947945	6951762	R		Br356.34	AT5G20540	5.2.group7
425	Br356.33	5.2.group7	A2	327	1338456	1340534	AT5G20390	AT5	1915	AT5G20390.1	6892984	6894018	R		Br356.33	AT5G20390	5.2.group7
426	Br356.30	5.2.group7	A2	330	1343702	1347408	AT5G20610	AT5	1936	AT5G20610.1	6969186	6972796	R		Br356.30	AT5G20610	5.2.group7
427	Br356.29	5.2.group7	A2	331	1347409	1349232	AT5G20630	AT5	1938	AT5G20630.1	6975317	6975952	R		Br356.29	AT5G20630	5.2.group7
428	Br356.19	5.2.group7	A2	338	1368848	1372673	AT5G20650	AT5	1941	AT5G20650.1	6985483	6985923	R		Br356.19	AT5G20650	5.2.group7
429	Br356.15	5.2.group7	A2	342	1378771	1384207	AT5G20680	AT5	1944	AT5G20680.1	6998948	7001598	R		Br356.15	AT5G20680	5.2.group7
430	Br356.12	5.2.group7	A2	345	1388246	1393221	AT5G20700	AT5	1946	AT5G20700.1	7006180	7007005	R		Br356.12	AT5G20700	5.2.group7
431	Br356.8	5.2.group7	A2	349	1404548	1413689	AT5G20730	AT5	1949	AT5G20730.1	7016706	7021506	R		Br356.8	AT5G20730	5.2.group7
432	Br356.6	5.2.group7	A2	351	1420309	1424208	AT5G20810	AT5	1955	AT5G20810.2	7044793	7045365	R		Br356.6	AT5G20810	5.2.group7
433	Br356.5	5.2.group7	A2	352	1424209	1426190	AT5G20820	AT5	1956	AT5G20820.1	7046913	7047296	R		Br356.5	AT5G20820	5.2.group7
434	Br356.2	5.2.group7	A2	354	1429981	1439964	AT5G20840	AT5	1958	AT5G20840.1	7061640	7068574	R		Br356.2	AT5G20840	5.2.group7
435	Br358.12	5.2.group7	A2	366	1499962	1506991	AT5G21990	AT5	2008	AT5G21990.1	7273398	7276321	R		Br358.12	AT5G21990	5.2.group7
437	Br358.20	5.2.group7	A2	372	1526430	1532527	AT5G21950	AT5	2005	AT5G21950.1	7254070	7255869	R		Br358.20	AT5G21950	5.2.group7
438	Br358.22	5.2.group7	A2	374	1535856	1538069	AT5G21940	AT5	2004	AT5G21940.1	7249449	7250356	R		Br358.22	AT5G21940	5.2.group7
439	Br358.26	5.2.group7	A2	378	1552127	1560118	AT5G21326	AT5	1997	AT5G21326.1	7218084	7221746	R		Br358.26	AT5G21326	5.2.group7
440	Br358.30	5.2.group7	A2	381	1565454	1576045	AT5G21160	AT5	1992	AT5G21160.1	7199194	7203882	R		Br358.30	AT5G21160	5.2.group7
441	Br402.4	5.2.group17	A2	384	1590497	1594061	AT5G60450	AT5	5516	AT5G60450.1	24325784	24329413	0		Br402.4	AT5G60450	5.2.group17
442	Br402.6	5.2.group17	A2	386	1595124	1598888	AT5G60440	AT5	5515	AT5G60440.1	24323555	24324746	0		Br402.6	AT5G60440	5.2.group17
443	Br402.11	5.2.group17	A2	391	1616334	1620912	AT5G60580	AT5	5530	AT5G60580.2	24371524	24373932	X		Br402.11	AT5G60580	5.2.group17
444	Br402.12	5.2.group17	A2	392	1620913	1625304	AT5G60640	AT5	5537	AT5G60640.1	24388367	24391219	X		Br402.12	AT5G60640	5.2.group17
445	Br402.13	5.2.group17	A2	393	1625305	1628519	AT5G60660	AT5	5539	AT5G60660.1	24392899	24394165	X		Br402.13	AT5G60660	5.2.group17
446	Br402.14	5.2.group17	A2	394	1628520	1635877	AT5G60200	AT5	5492	AT5G60200.1	24258304	24259177	W		Br402.14	AT5G60200	5.2.group17
447	Br402.17	5.2.group17	A2	396	1643750	1649521	AT5G60120	AT5	5484	AT5G60120.1	24225379	24228293	W		Br402.17	AT5G60120	5.2.group17
448	Br402.21	5.2.group17	A2	400	1659055	1662195	AT5G60270	AT5	5499	AT5G60270.1	24274987	24276993	W		Br402.21	AT5G60270	5.2.group17
449	Br402.24	5.2.group17	A2	403	1665737	1668829	AT5G60360	AT5	5508	AT5G60360.3	24297270	24299383	W		Br402.24	AT5G60360	5.2.group17
450	Br402.25	5.2.group17	A2	404	1668830	1675064	AT5G60390	AT5	5511	AT5G60390.1	24306452	24307901	W		Br402.25	AT5G60390	5.2.group17
452	Br400.1	5.2.group17	A2	413	1711752	1721440	AT5G59760	AT5	5447	AT5G59760.1	24092854	24093641	W		Br400.1	AT5G59760	5.2.group17
453	Br400.3	5.2.group17	A2	415	1725248	1728817	AT5G59740	AT5	5445	AT5G59740.1	24087536	24089973	W		Br400.3	AT5G59740	5.2.group17
454	Br400.11	5.2.group17	A2	421	1754892	1759643	AT5G59710	AT5	5442	AT5G59710.1	24075383	24078962	W		Br400.11	AT5G59710	5.2.group17
455	Br400.12	5.2.group17	A2	422	1759644	1762313	AT5G59690	AT5	5440	AT5G59690.1	24068875	24069186	W		Br400.12	AT5G59690	5.2.group17
457	Br400.15	5.2.group17	A2	425	1771919	1778103	AT5G59650	AT5	5436	AT5G59650.1	24048572	24052326	W		Br400.15	AT5G59650	5.2.group17
458	Br400.20	5.2.group17	A2	430	1794323	1806033	AT5G59650	AT5	5436	AT5G59650.1	24048572	24052326	W		Br400.20	AT5G59650	5.2.group17
460	Br400.26	5.2.group17	A2	436	1813114	1816276	AT5G59610	AT5	5433	AT5G59610.1	24030391	24032180	W		Br400.26	AT5G59610	5.2.group17
461	Br400.27	5.2.group17	A2	437	1816277	1822374	AT5G59580	AT5	5430	AT5G59580.1	24023465	24024915	W		Br400.27	AT5G59580	5.2.group17
462	Br400.29	5.2.group17	A2	438	1822375	1828115	AT5G59560	AT5	5428	AT5G59560.1	24017973	24018800	W		Br400.29	AT5G59560	5.2.group17
463	Br400.35	5.2.group17	A2	444	1843083	1851524	AT5G59480	AT5	5420	AT5G59480.1	23996845	23998382	W		Br400.35	AT5G59480	5.2.group17
464	Br394.72	5.2.group16	A2	445	1851525	1858941	AT5G56860	AT5	5141	AT5G56860.1	23006856	23008577	W		Br394.72	AT5G56860	5.2.group16
465	Br394.68	5.2.group16	A2	449	1871756	1874126	AT5G56820	AT5	5138	AT5G56820.1	22993560	22995064	W		Br394.68	AT5G56820	5.2.group16
466	Br394.66	5.2.group16	A2	451	1876589	1881773	AT5G56460	AT5	5101	AT5G56460.1	22882735	22885092	W		Br394.66	AT5G56460	5.2.group16
469	Br394.65	5.2.group16	A2	452	1881774	1887188	AT5G56710	AT5	5126	AT5G56710.1	22961229	22961993	W		Br394.65	AT5G56710	5.2.group16
470	Br394.63	5.2.group16	A2	453	1887189	1892249	AT5G56640	AT5	5119	AT5G56640.1	22944760	22946864	W		Br394.63	AT5G56640	5.2.group16
472	Br394.61	5.2.group16	A2	455	1900552	1910857	AT5G56400	AT5	5094	AT5G56400.1	22863295	22864841	W		Br394.61	AT5G56400	5.2.group16
473	Br394.58	5.2.group16	A2	458	1918124	1922592	AT5G56800	AT5	5136	AT5G56800.1	22990215	22991434	W		Br394.58	AT5G56800	5.2.group16
474	Br394.54	5.2.group16	A2	462	1929263	1939377	AT5G56530	AT5	5108	AT5G56530.1	22906608	22908665	W		Br394.54	AT5G56530	5.2.group16
475	Br394.51	5.2.group16	A2	464	1945412	1949562	AT5G56510	AT5	5106	AT5G56510.1	22898947	22901068	W		Br394.51	AT5G56510	5.2.group16
476	Br394.49	5.2.group16	A2	466	1953953	1961042	AT5G56490	AT5	5104	AT5G56490.1	22888733	22890646	W		Br394.49	AT5G56490	5.2.group16
477	Br394.48	5.2.group16	A2	467	1961043	1966362	AT5G56790	AT5	5134	AT5G56790.1	22985836	22988617	W		Br394.48	AT5G56790	5.2.group16
479	Br394.47	5.2.group16	A2	468	1966363	1971411	AT5G56690	AT5	5124	AT5G56690.1	22956949	22958325	W		Br394.47	AT5G56690	5.2.group16
480	Br394.45	5.2.group16	A2	470	1972808	1975849	AT5G56440	AT5	5098	AT5G56440.1	22872968	22874343	W		Br394.45	AT5G56440	5.2.group16
481	Br394.44	5.2.group16	A2	471	1975850	1978790	AT5G56452	AT5	5100	AT5G56452.1	22877709	22878562	W		Br394.44	AT5G56452	5.2.group16
482	Br394.38	5.2.group16	A2	477	1991324	1995888	AT5G56325	AT5	5084	AT5G56325.1	22829439	22830419	W		Br394.38	AT5G56325	5.2.group16
486	Br394.36	5.2.group16	A2	479	2000953	2006295	AT5G56325	AT5	5084	AT5G56325.1	22829439	22830419	W		Br394.36	AT5G56325	5.2.group16
488	Br394.29	5.2.group16	A2	486	2028309	2029770	AT5G56290	AT5	5080	AT5G56290.1	22803881	22809198	W		Br394.29	AT5G56290	5.2.group16
489	Br394.27	5.2.group16	A2	488	2030920	2034180	AT5G56260	AT5	5077	AT5G56260.1	22792775	22793275	W		Br394.27	AT5G56260	5.2.group16
490	Br394.23	5.2.group16	A2	492	2053504	2063362	AT5G56240	AT5	5075	AT5G56240.1	22777314	22780765	W		Br394.23	AT5G56240	5.2.group16
491	Br394.22	5.2.group16	A2	493	2063363	2067661	AT5G56200	AT5	5071	AT5G56200.1	22764994	22766475	W		Br394.22	AT5G56200	5.2.group16
492	Br394.19	5.2.group16	A2	496	2076379	2078352	AT5G56170	AT5	5068	AT5G56170.1	22753298	22754334	W		Br394.19	AT5G56170	5.2.group16
493	Br394.17	5.2.group16	A2	498	2080531	2082639	AT5G56150	AT5	5066	AT5G56150.1	22746982	22748190	W		Br394.17	AT5G56150	5.2.group16
494	Br394.11	5.2.group16	A2	504	2095121	2096978	AT5G56060	AT5	5056	AT5G56060.1	22721234	22722118	W		Br394.11	AT5G56060	5.2.group16
495	Br394.10	5.2.group16	A2	505	2096979	2099917	AT5G56010	AT5	5051	AT5G56010.1	22698636	22701137	W		Br394.10	AT5G56010	5.2.group16
496	Br394.8	5.2.group16	A2	507	2102464	2104844	AT5G55940	AT5	5044	AT5G55940.1	22673482	22675120	W		Br394.8	AT5G55940	5.2.group16
497	Br394.4	5.2.group16	A2	510	2120398	2124165	AT5G56010	AT5	5051	AT5G56010.1	22698636	22701137	W		Br394.4	AT5G56010	5.2.group16
499	Br394.2	5.2.group16	A2	512	2126213	2129502	AT5G55910	AT5	5041	AT5G55910.1	22657281	22658860	W		Br394.2	AT5G55910	5.2.group16
500	Br390.1	5.2.group14	A2	514	2138347	2151683	AT5G53750	AT5	4809	AT5G53750.1	21834642	21835949	W		Br390.1	AT5G53750	5.2.group14
501	Br390.6	5.2.group14	A2	518	2163800	2170576	AT5G53790	AT5	4813	AT5G53790.1	21860727	21862487	W		Br390.6	AT5G53790	5.2.group14
502	Br390.7	5.2.group14	A2	519	2170577	2176358	AT5G53730	AT5	4806	AT5G53730.1	21825298	21825939	W		Br390.7	AT5G53730	5.2.group14
503	Br390.9	5.2.group14	A2	521	2177748	2181259	AT5G53660	AT5	4799	AT5G53660.1	21811862	21813155	W		Br390.9	AT5G53660	5.2.group14
504	Br390.17	5.2.group14	A2	528	2194781	2199688	AT5G53590	AT5	4793	AT5G53590.1	21789333	21789761	W		Br390.17	AT5G53590	5.2.group14
505	Br390.20	5.2.group14	A2	530	2207835	2214349	AT5G53570	AT5	4791	AT5G53570.1	21778150	21780308	W		Br390.20	AT5G53570	5.2.group14
506	Br390.22	5.2.group14	A2	532	2216119	2218714	AT5G53530	AT5	4787	AT5G53530.1	21763501	21765382	W		Br390.22	AT5G53530	5.2.group14
507	Br390.27	5.2.group14	A2	537	2234647	2239915	AT5G53500	AT5	4784	AT5G53500.1	21743393	21745750	W		Br390.27	AT5G53500	5.2.group14
508	Br390.31	5.2.group14	A2	540	2251563	2262703	AT5G53420	AT5	4775	AT5G53420.1	21690909	21692695	W		Br390.31	AT5G53420	5.2.group14
509	Br390.33	5.2.group14	A2	542	2273031	2280427	AT5G53390	AT5	4772	AT5G53390.1	21674177	21676433	W		Br390.33	AT5G53390	5.2.group14
510	Br392.44	5.2.group15	A2	545	2293830	2306398	AT5G54790	AT5	4922	AT5G54790.1	22271421	22272715	W		Br392.44	AT5G54790	5.2.group15
511	Br392.38	5.2.group15	A2	551	2326157	2329397	AT5G54690	AT5	4911	AT5G54690.1	22236661	22238995	W		Br392.38	AT5G54690	5.2.group15
512	Br392.34	5.2.group15	A2	555	2346210	2347466	AT5G54660	AT5	4908	AT5G54660.1	22221176	22222212	W		Br392.34	AT5G54660	5.2.group15
513	Br392.32	5.2.group15	A2	557	2352464	2359884	AT5G54630	AT5	4905	AT5G54630.1	22209833	22211486	W		Br392.32	AT5G54630	5.2.group15
514	Br392.30	5.2.group15	A2	559	2363308	2364996	AT5G54590	AT5	4901	AT5G54590.2	22197706	22199924	W		Br392.30	AT5G54590	5.2.group15
516	Br392.27	5.2.group15	A2	562	2368459	2373063	AT5G54450	AT5	4886	AT5G54450.1	22125499	22126605	W		Br392.27	AT5G54450	5.2.group15
518	Br392.24	5.2.group15	A2	564	2378240	2381319	AT5G54450	AT5	4886	AT5G54450.1	22125499	22126605	W		Br392.24	AT5G54450	5.2.group15
520	Br392.23	5.2.group15	A2	565	2381320	2385526	AT5G54540	AT5	4895	AT5G54540.1	22173830	22175083	W		Br392.23	AT5G54540	5.2.group15
522	Br392.18	5.2.group15	A2	568	2408953	2416895	AT5G54510	AT5	4892	AT5G54510.1	22148547	22150790	W		Br392.18	AT5G54510	5.2.group15
523	Br392.12	5.2.group15	A2	574	2435949	2440953	AT5G54470	AT5	4888	AT5G54470.1	22131810	22132541	W		Br392.12	AT5G54470	5.2.group15
524	Br392.9	5.2.group15	A2	576	2445719	2454764	AT5G54440	AT5	4885	AT5G54440.1	22120813	22124921	W		Br392.9	AT5G54440	5.2.group15
525	Br392.8	5.2.group15	A2	577	2454765	2460164	AT5G54400	AT5	4881	AT5G54400.1	22107906	22109224	W		Br392.8	AT5G54400	5.2.group15
526	Br387.1	5.2.group13	A2	585	2495558	2502990	AT5G51470	AT5	4569	AT5G51470.1	20924513	20926566	W		Br387.1	AT5G51470	5.2.group13
528	Br387.6	5.2.group13	A2	590	2525643	2531399	AT5G51430	AT5	4565	AT5G51430.1	20904270	20908021	W		Br387.6	AT5G51430	5.2.group13
529	Br387.10	5.2.group13	A2	594	2539725	2546137	AT5G51400	AT5	4562	AT5G51400.1	20896010	20897262	W		Br387.10	AT5G51400	5.2.group13
530	Br387.12	5.2.group13	A2	595	2546138	2555714	AT5G51330	AT5	4555	AT5G51330.1	20875978	20878906	W		Br387.12	AT5G51330	5.2.group13
531	Br387.15	5.2.group13	A2	597	2563458	2573033	AT5G51310	AT5	4553	AT5G51310.1	20870080	20871944	W		Br387.15	AT5G51310	5.2.group13
532	Br387.16	5.2.group13	A2	598	2573034	2580022	AT5G51270	AT5	4549	AT5G51270.1	20852363	20855488	W		Br387.16	AT5G51270	5.2.group13
533	Br387.19	5.2.group13	A2	601	2584314	2586390	AT5G51260	AT5	4548	AT5G51260.1	20849448	20850692	W		Br387.19	AT5G51260	5.2.group13
534	Br387.25	5.2.group13	A2	607	2599163	2604878	AT5G51160	AT5	4538	AT5G51160.1	20809506	20810907	W		Br387.25	AT5G51160	5.2.group13
535	Br387.27	5.2.group13	A2	608	2604879	2611190	AT5G51140	AT5	4536	AT5G51140.1	20801503	20804019	W		Br387.27	AT5G51140	5.2.group13
536	Br387.28	5.2.group13	A2	609	2611191	2613866	AT5G51130	AT5	4535	AT5G51130.1	20799122	20801127	W		Br387.28	AT5G51130	5.2.group13
537	Br387.33	5.2.group13	A2	614	2629994	2631614	AT5G51040	AT5	4525	AT5G51040.1	20767926	20769016	W		Br387.33	AT5G51040	5.2.group13
538	Br387.39	5.2.group13	A2	617	2647162	2649528	AT5G50900	AT5	4512	AT5G50900.1	20722277	20723944	W		Br387.39	AT5G50900	5.2.group13
539	Br387.44	5.2.group13	A2	622	2655467	2659802	AT5G50850	AT5	4507	AT5G50850.1	20706897	20710202	W		Br387.44	AT5G50850	5.2.group13
540	Br387.49	5.2.group13	A2	627	2673192	2678020	AT5G50600	AT5	4481	AT5G50600.1	20607143	20608879	W		Br387.49	AT5G50600	5.2.group13
543	Br387.51	5.2.group13	A2	629	2680792	2686164	AT5G50610	AT5	4482	AT5G50610.1	20610928	20611485	W		Br387.51	AT5G50610	5.2.group13
545	Br387.53	5.2.group13	A2	630	2686165	2692397	AT5G50770	AT5	4499	AT5G50770.1	20664016	20665922	W		Br387.53	AT5G50770	5.2.group13
546	Br076.1	1.2.group1	A2	635	2715628	2721629	AT1G65520	AT1	5365	AT1G65520.1	24364834	24365556	E		Br076.1	AT1G65520	1.2.group1
547	Br076.4	1.2.group1	A2	638	2727572	2744562	AT1G65480	AT1	5360	AT1G65480.1	24335173	24337352	E		Br076.4	AT1G65480	1.2.group1
548	Br076.6	1.2.group1	A2	639	2744563	2759925	AT1G65450	AT1	5358	AT1G65450.1	24321698	24322558	E		Br076.6	AT1G65450	1.2.group1
549	Br076.10	1.2.group1	A2	643	2782921	2790765	AT1G65430	AT1	5355	AT1G65430.1	24304828	24309822	E		Br076.10	AT1G65430	1.2.group1
550	Br076.12	1.2.group1	A2	645	2792827	2795991	AT1G65410	AT1	5353	AT1G65410.1	24299025	24300995	E		Br076.12	AT1G65410	1.2.group1
551	Br076.16	1.2.group1	A2	649	2809467	2812037	AT1G65290	AT1	5339	AT1G65290.1	24252751	24254029	E		Br076.16	AT1G65290	1.2.group1
552	Br076.17	1.2.group1	A2	650	2812038	2815332	AT1G65270	AT1	5337	AT1G65270.2	24245518	24248167	E		Br076.17	AT1G65270	1.2.group1
553	Br076.23	1.2.group1	A2	656	2835341	2840259	AT1G65120	AT1	5322	AT1G65120.2	24195120	24199570	E		Br076.23	AT1G65120	1.2.group1
555	Br076.28	1.2.group1	A2	660	2856600	2859529	AT1G65090	AT1	5319	AT1G65090.1	24184850	24186331	E		Br076.28	AT1G65090	1.2.group1
556	Br089.19	1.2.group2	A2	719	3206968	3211037	AT1G70670	AT1	5897	AT1G70670.1	26648493	26649633	E		Br089.19	AT1G70670	1.2.group2
557	Br089.22	1.2.group2	A2	722	3219378	3225088	AT1G70700	AT1	5900	AT1G70700.3	26658614	26660466	E		Br089.22	AT1G70700	1.2.group2
558	Br089.27	1.2.group2	A2	725	3238226	3242042	AT1G70720	AT1	5902	AT1G70720.1	26670089	26670691	E		Br089.27	AT1G70720	1.2.group2
559	Br089.28	1.2.group2	A2	726	3242043	3250121	AT1G70740	AT1	5904	AT1G70740.1	26677509	26679349	E		Br089.28	AT1G70740	1.2.group2
560	Br089.34	1.2.group2	A2	729	3263344	3271920	AT1G70780	AT1	5908	AT1G70780.1	26699124	26699637	E		Br089.34	AT1G70780	1.2.group2
561	Br088.1	1.2.group2	A2	731	3281811	3291350	AT1G70550	AT1	5885	AT1G70550.1	26601173	26603551	E		Br088.1	AT1G70550	1.2.group2
562	Br088.2	1.2.group2	A2	732	3291351	3297521	AT1G70530	AT1	5883	AT1G70530.1	26592413	26595042	E		Br088.2	AT1G70530	1.2.group2
563	Br088.6	1.2.group2	A2	735	3310249	3314108	AT1G70530	AT1	5883	AT1G70530.1	26592413	26595042	E		Br088.6	AT1G70530	1.2.group2
565	Br088.7	1.2.group2	A2	736	3314109	3317367	AT1G70505	AT1	5880	AT1G70505.1	26574310	26575895	E		Br088.7	AT1G70505	1.2.group2
566	Br088.12	1.2.group2	A2	741	3329309	3332534	AT1G70500	AT1	5879	AT1G70500.1	26570242	26572392	E		Br088.12	AT1G70500	1.2.group2
567	Br088.18	1.2.group2	A2	747	3346370	3351005	AT1G70530	AT1	5883	AT1G70530.1	26592413	26595042	E		Br088.18	AT1G70530	1.2.group2
569	Br088.19	1.2.group2	A2	748	3351006	3353724	AT1G70440	AT1	5873	AT1G70440.1	26553017	26554183	E		Br088.19	AT1G70440	1.2.group2
570	Br088.20	1.2.group2	A2	749	3353725	3359983	AT1G70430	AT1	5872	AT1G70430.1	26549252	26552419	E		Br088.20	AT1G70430	1.2.group2
571	Br088.25	1.2.group2	A2	754	3380854	3389791	AT1G70370	AT1	5866	AT1G70370.1	26516666	26518661	E		Br088.25	AT1G70370	1.2.group2
572	Br235.1	3.2.group5	A2	784	3556208	3566638	AT3G55250	AT3	4503	AT3G55250.1	20490279	20491301	N		Br235.1	AT3G55250	3.2.group5
573	Br235.3	3.2.group5	A2	786	3568506	3569890	AT3G55310	AT3	4509	AT3G55310.1	20516850	20517935	N		Br235.3	AT3G55310	3.2.group5
574	Br235.5	3.2.group5	A2	788	3570903	3574827	AT3G55340	AT3	4512	AT3G55340.1	20526649	20528809	N		Br235.5	AT3G55340	3.2.group5
575	Br235.9	3.2.group5	A2	792	3590737	3602392	AT3G55370	AT3	4515	AT3G55370.2	20538175	20539853	N		Br235.9	AT3G55370	3.2.group5
576	Br235.12	3.2.group5	A2	795	3610077	3615784	AT3G55400	AT3	4518	AT3G55400.1	20546786	20549976	N		Br235.12	AT3G55400	3.2.group5
577	Br235.15	3.2.group5	A2	798	3620431	3626436	AT3G55430	AT3	4521	AT3G55430.1	20560783	20562981	N		Br235.15	AT3G55430	3.2.group5
578	Br235.18	3.2.group5	A2	801	3637534	3644126	AT3G55450	AT3	4523	AT3G55450.1	20569106	20570940	N		Br235.18	AT3G55450	3.2.group5
579	Br235.23	3.2.group5	A2	806	3656311	3663266	AT3G55480	AT3	4526	AT3G55480.1	20577350	20581607	N		Br235.23	AT3G55480	3.2.group5
580	Br235.30	3.2.group5	A2	812	3680485	3686048	AT3G55510	AT3	4529	AT3G55510.1	20590211	20593103	N		Br235.30	AT3G55510	3.2.group5
581	Br235.38	3.2.group5	A2	820	3716207	3722714	AT3G55560	AT3	4535	AT3G55560.1	20615883	20616815	N		Br235.38	AT3G55560	3.2.group5
582	Br220.12	3.2.group5	A2	860	3886682	3891095	AT3G55730	AT3	4556	AT3G55730.1	20693093	20694942	N		Br220.12	AT3G55730	3.2.group5
583	Br220.36	3.2.group5	A2	882	3962617	3964348	AT3G55730	AT3	4556	AT3G55730.1	20693093	20694942	N		Br220.36	AT3G55730	3.2.group5
585	Br371.25	5.2.group11	A2	975	4426502	4432779	AT5G27930	AT5	2603	AT5G27930.1	9958203	9960223	Q		Br371.25	AT5G27930	5.2.group11
586	Br371.22	5.2.group11	A2	978	4443723	4446243	AT5G27880	AT5	2599	AT5G27880.1	9885912	9886748	Q		Br371.22	AT5G27880	5.2.group11
587	Br371.21	5.2.group11	A2	979	4446244	4450019	AT5G27850	AT5	2596	AT5G27850.1	9873173	9874301	Q		Br371.21	AT5G27850	5.2.group11
588	Br371.20	5.2.group11	A2	980	4450020	4452241	AT5G27840	AT5	2595	AT5G27840.2	9863469	9864832	Q		Br371.20	AT5G27840	5.2.group11
589	Br371.18	5.2.group11	A2	982	4457084	4464592	AT5G27770	AT5	2588	AT5G27770.1	9836170	9837117	Q		Br371.18	AT5G27770	5.2.group11
590	Br371.17	5.2.group11	A2	983	4464593	4467555	AT5G27740	AT5	2585	AT5G27740.1	9823835	9826873	Q		Br371.17	AT5G27740	5.2.group11
591	Br371.10	5.2.group11	A2	988	4477930	4481183	AT5G27670	AT5	2578	AT5G27670.1	9792810	9793368	Q		Br371.10	AT5G27670	5.2.group11
592	Br371.8	5.2.group11	A2	990	4487077	4490580	AT5G27620	AT5	2573	AT5G27620.1	9771765	9774687	Q		Br371.8	AT5G27620	5.2.group11
593	Br371.6	5.2.group11	A2	992	4496763	4501797	AT5G27550	AT5	2565	AT5G27550.1	9728450	9730308	Q		Br371.6	AT5G27550	5.2.group11
594	Br371.5	5.2.group11	A2	993	4501798	4507604	AT5G27540	AT5	2564	AT5G27540.1	9722819	9727115	Q		Br371.5	AT5G27540	5.2.group11
595	Br371.4	5.2.group11	A2	994	4507605	4511013	AT5G27470	AT5	2557	AT5G27470.1	9695090	9697157	Q		Br371.4	AT5G27470	5.2.group11
596	Br369.3	5.2.group10	A2	1000	4539370	4548589	AT5G25980	AT5	2420	AT5G25980.2	9072733	9075480	Q		Br369.3	AT5G25980	5.2.group10
598	Br369.6	5.2.group10	A2	1003	4561661	4567181	AT5G25980	AT5	2420	AT5G25980.2	9072733	9075480	Q		Br369.6	AT5G25980	5.2.group10
600	Br365.1	5.2.group10	A2	1026	4668452	4674884	AT5G25510	AT5	2380	AT5G25510.1	8882731	8884328	Q		Br365.1	AT5G25510	5.2.group10
601	Br365.2	5.2.group10	A2	1027	4674885	4678178	AT5G25500	AT5	2379	AT5G25500.1	8881121	8882383	Q		Br365.2	AT5G25500	5.2.group10
602	Br365.7	5.2.group10	A2	1032	4687685	4690507	AT5G25475	AT5	2376	AT5G25475.2	8867923	8869495	Q		Br365.7	AT5G25475	5.2.group10
603	Br365.11	5.2.group10	A2	1035	4701935	4709151	AT5G25400	AT5	2366	AT5G25400.1	8823286	8824335	Q		Br365.11	AT5G25400	5.2.group10
604	Br365.14	5.2.group10	A2	1037	4715292	4722000	AT5G25360	AT5	2362	AT5G25360.1	8799937	8802336	Q		Br365.14	AT5G25360	5.2.group10
605	Br365.26	5.2.group10	A2	1046	4768844	4774428	AT5G25265	AT5	2352	AT5G25265.1	8754797	8756858	Q		Br365.26	AT5G25265	5.2.group10
606	Br365.28	5.2.group10	A2	1048	4777634	4785125	AT5G25250	AT5	2350	AT5G25250.1	8749777	8751433	Q		Br365.28	AT5G25250	5.2.group10
608	Br361.7	5.2.group8	A2	1054	4810472	4815148	AT5G23740	AT5	2192	AT5G23740.1	8008254	8009333	Q		Br361.7	AT5G23740	5.2.group8
609	Br361.8	5.2.group8	A2	1055	4815149	4819099	AT5G23650	AT5	2183	AT5G23650.1	7969815	7971022	Q		Br361.8	AT5G23650	5.2.group8
610	Br361.10	5.2.group8	A2	1057	4827464	4832561	AT5G23610	AT5	2180	AT5G23610.2	7957644	7959971	Q		Br361.10	AT5G23610	5.2.group8
611	Br361.15	5.2.group8	A2	1062	4848826	4850982	AT5G23540	AT5	2173	AT5G23540.1	7937775	7939342	Q		Br361.15	AT5G23540	5.2.group8
612	Br361.17	5.2.group8	A2	1064	4855245	4860629	AT5G23450	AT5	2164	AT5G23450.1	7905044	7908963	Q		Br361.17	AT5G23450	5.2.group8
613	Br361.19	5.2.group8	A2	1066	4863655	4868485	AT5G23420	AT5	2161	AT5G23420.1	7888715	7890114	Q		Br361.19	AT5G23420	5.2.group8
614	Br361.21	5.2.group8	A2	1068	4871617	4875268	AT5G23370	AT5	2154	AT5G23370.1	7863545	7864204	Q		Br361.21	AT5G23370	5.2.group8
615	Br361.22	5.2.group8	A2	1069	4875269	4877677	AT5G23370	AT5	2154	AT5G23370.1	7863545	7864204	Q		Br361.22	AT5G23370	5.2.group8
616	Br361.25	5.2.group8	A2	1072	4881927	4884206	AT5G23280	AT5	2145	AT5G23280.1	7843020	7843772	Q		Br361.25	AT5G23280	5.2.group8
617	Br361.27	5.2.group8	A2	1074	4888790	4891520	AT5G23220	AT5	2139	AT5G23220.1	7820071	7820667	Q		Br361.27	AT5G23220	5.2.group8
618	Br361.31	5.2.group8	A2	1078	4902746	4904664	AT5G23160	AT5	2132	AT5G23160.1	7795412	7796313	Q		Br361.31	AT5G23160	5.2.group8
619	Br375.1	5.2.group12	A2	1081	4916775	4923687	AT5G43770	AT5	3731	AT5G43770.1	17606034	17606597	V		Br375.1	AT5G43770	5.2.group12
620	Br375.2	5.2.group12	A2	1082	4923688	4933072	AT5G43760	AT5	3730	AT5G43760.1	17603130	17605713	V		Br375.2	AT5G43760	5.2.group12
621	Br375.4	5.2.group12	A2	1084	4940416	4944258	AT5G43720	AT5	3724	AT5G43720.1	17574658	17576465	V		Br375.4	AT5G43720	5.2.group12
622	Br375.9	5.2.group12	A2	1089	4950504	4955183	AT5G43650	AT5	3717	AT5G43650.1	17550537	17551985	V		Br375.9	AT5G43650	5.2.group12
623	Br375.10	5.2.group12	A2	1090	4955184	4963820	AT5G43630	AT5	3715	AT5G43630.1	17544488	17547434	V		Br375.10	AT5G43630	5.2.group12
624	Br375.18	5.2.group12	A2	1095	4984879	4991481	AT5G43560	AT5	3708	AT5G43560.1	17518270	17522753	V		Br375.18	AT5G43560	5.2.group12
625	Br375.24	5.2.group12	A2	1101	5012851	5015156	AT5G43420	AT5	3691	AT5G43420.1	17469018	17470145	V		Br375.24	AT5G43420	5.2.group12
626	Br375.26	5.2.group12	A2	1103	5018624	5023506	AT5G43400	AT5	3687	AT5G43400.1	17443410	17445377	V		Br375.26	AT5G43400	5.2.group12
627	Br375.32	5.2.group12	A2	1109	5043054	5048510	AT5G43350	AT5	3682	AT5G43350.1	17417146	17418871	V		Br375.32	AT5G43350	5.2.group12
629	Br375.33	5.2.group12	A2	1110	5048511	5059583	AT5G43310	AT5	3678	AT5G43310.1	17396963	17402615	V		Br375.33	AT5G43310	5.2.group12
630	Br407.1	5.2.group18	A2	1111	5059584	5068866	AT5G62190	AT5	5696	AT5G62190.1	24997768	25001105	X		Br407.1	AT5G62190	5.2.group18
631	Br407.2	5.2.group18	A2	1112	5068867	5073214	AT5G62200	AT5	5697	AT5G62200.1	25001689	25002900	X		Br407.2	AT5G62200	5.2.group18
632	Br407.4	5.2.group18	A2	1114	5075121	5077734	AT5G62210	AT5	5698	AT5G62210.1	25003747	25004703	X		Br407.4	AT5G62210	5.2.group18
633	Br407.11	5.2.group18	A2	1120	5095163	5099442	AT5G62290	AT5	5706	AT5G62290.1	25036794	25038198	X		Br407.11	AT5G62290	5.2.group18
634	Br407.17	5.2.group18	A2	1125	5119764	5122412	AT5G62380	AT5	5715	AT5G62380.1	25067910	25069084	X		Br407.17	AT5G62380	5.2.group18
635	Br407.23	5.2.group18	A2	1131	5145020	5149004	AT5G62320	AT5	5709	AT5G62320.1	25046111	25047012	X		Br407.23	AT5G62320	5.2.group18
637	Br407.30	5.2.group18	A2	1138	5168559	5169988	AT5G62660	AT5	5744	AT5G62660.1	25173552	25174691	X		Br407.30	AT5G62660	5.2.group18
638	Br407.32	5.2.group18	A2	1140	5171843	5175227	AT5G62520	AT5	5728	AT5G62520.1	25115297	25116490	X		Br407.32	AT5G62520	5.2.group18
639	Br407.34	5.2.group18	A2	1142	5178617	5180483	AT5G62540	AT5	5730	AT5G62540.1	25121905	25122691	X		Br407.34	AT5G62540	5.2.group18
640	Br407.36	5.2.group18	A2	1144	5184160	5191546	AT5G62560	AT5	5732	AT5G62560.1	25127299	25128978	X		Br407.36	AT5G62560	5.2.group18
641	Br407.39	5.2.group18	A2	1147	5197427	5202516	AT5G62670	AT5	5745	AT5G62670.1	25176721	25182183	X		Br407.39	AT5G62670	5.2.group18
642	Br407.40	5.2.group18	A2	1148	5202517	5211612	AT5G62680	AT5	5746	AT5G62680.1	25182656	25185048	X		Br407.40	AT5G62680	5.2.group18
643	Br407.41	5.2.group18	A2	1149	5211613	5223125	AT5G62740	AT5	5752	AT5G62740.1	25218546	25219761	X		Br407.41	AT5G62740	5.2.group18
644	Br407.48	5.2.group18	A2	1155	5243754	5246494	AT5G62860	AT5	5764	AT5G62860.1	25249858	25251793	X		Br407.48	AT5G62860	5.2.group18
645	Br407.55	5.2.group18	A2	1161	5270297	5272684	AT5G62910	AT5	5768	AT5G62910.1	25268056	25269241	X		Br407.55	AT5G62910	5.2.group18
646	Br407.57	5.2.group18	A2	1163	5274136	5277816	AT5G62950	AT5	5772	AT5G62950.1	25279581	25280259	X		Br407.57	AT5G62950	5.2.group18
647	Br407.62	5.2.group18	A2	1168	5290680	5296715	AT5G63170	AT5	5799	AT5G63170.1	25355925	25357322	X		Br407.62	AT5G63170	5.2.group18
648	Br407.64	5.2.group18	A2	1170	5299277	5301887	AT5G63280	AT5	5810	AT5G63280.1	25384311	25386074	X		Br407.64	AT5G63280	5.2.group18
649	Br407.66	5.2.group18	A2	1172	5305944	5310734	AT5G63350	AT5	5817	AT5G63350.1	25397442	25398350	X		Br407.66	AT5G63350	5.2.group18
650	Br407.68	5.2.group18	A2	1174	5316743	5319660	AT5G63380	AT5	5819	AT5G63380.1	25404807	25407252	X		Br407.68	AT5G63380	5.2.group18
651	Br407.78	5.2.group18	A2	1182	5345980	5350437	AT5G63490	AT5	5829	AT5G63490.1	25435942	25439196	X		Br407.78	AT5G63490	5.2.group18
652	Br407.84	5.2.group18	A2	1188	5362246	5369197	AT5G63520	AT5	5832	AT5G63520.1	25443526	25446319	X		Br407.84	AT5G63520	5.2.group18
653	Br407.85	5.2.group18	A2	1189	5369198	5379076	AT5G63530	AT5	5833	AT5G63530.1	25450505	25452840	X		Br407.85	AT5G63530	5.2.group18
654	Br407.93	5.2.group18	A2	1195	5396769	5403141	AT5G63590	AT5	5839	AT5G63590.1	25474398	25475653	X		Br407.93	AT5G63590	5.2.group18
656	Br407.97	5.2.group18	A2	1197	5412685	5419007	AT5G63640	AT5	5845	AT5G63640.1	25496161	25498447	X		Br407.97	AT5G63640	5.2.group18
657	Br407.102	5.2.group18	A2	1202	5423631	5426513	AT5G63670	AT5	5848	AT5G63670.1	25505238	25506473	X		Br407.102	AT5G63670	5.2.group18
658	Br407.103	5.2.group18	A2	1203	5426514	5428453	AT5G63690	AT5	5850	AT5G63690.1	25510090	25510509	X		Br407.103	AT5G63690	5.2.group18
659	Br407.107	5.2.group18	A2	1207	5438522	5441441	AT5G64060	AT5	5888	AT5G64060.1	25651044	25652378	X		Br407.107	AT5G64060	5.2.group18
660	Br407.108	5.2.group18	A2	1208	5441442	5452624	AT5G63800	AT5	5861	AT5G63800.1	25547549	25552904	X		Br407.108	AT5G63800	5.2.group18
662	Br407.110	5.2.group18	A2	1210	5460101	5464777	AT5G63860	AT5	5867	AT5G63860.1	25572047	25575813	X		Br407.110	AT5G63860	5.2.group18
663	Br407.115	5.2.group18	A2	1214	5477870	5487236	AT5G63920	AT5	5874	AT5G63920.1	25591759	25598456	X		Br407.115	AT5G63920	5.2.group18
664	Br407.117	5.2.group18	A2	1216	5491584	5494938	AT5G63970	AT5	5879	AT5G63970.1	25624232	25626142	X		Br407.117	AT5G63970	5.2.group18
665	Br407.120	5.2.group18	A2	1219	5499203	5501991	AT5G64000	AT5	5882	AT5G64000.1	25633890	25635704	X		Br407.120	AT5G64000	5.2.group18
666	Br407.124	5.2.group18	A2	1223	5510577	5512025	AT5G64040	AT5	5886	AT5G64040.1	25645950	25646635	X		Br407.124	AT5G64040	5.2.group18
667	Br407.127	5.2.group18	A2	1226	5522971	5530402	AT5G64110	AT5	5893	AT5G64110.1	25671801	25673172	X		Br407.127	AT5G64110	5.2.group18
669	Br407.128	5.2.group18	A2	1227	5530403	5538280	AT5G64110	AT5	5893	AT5G64110.1	25671801	25673172	X		Br407.128	AT5G64110	5.2.group18
670	Br407.129	5.2.group18	A2	1228	5538281	5541984	AT5G64130	AT5	5895	AT5G64130.3	25681773	25682565	X		Br407.129	AT5G64130	5.2.group18
671	Br407.132	5.2.group18	A2	1231	5548148	5552108	AT5G64240	AT5	5906	AT5G64240.2	25713062	25714475	X		Br407.132	AT5G64240	5.2.group18
672	Br407.137	5.2.group18	A2	1234	5560858	5567322	AT5G64260	AT5	5908	AT5G64260.1	25721206	25722123	X		Br407.137	AT5G64260	5.2.group18
673	Br407.138	5.2.group18	A2	1235	5567323	5574733	AT5G64290	AT5	5911	AT5G64290.1	25731721	25733868	X		Br407.138	AT5G64290	5.2.group18
674	Br407.141	5.2.group18	A2	1238	5581104	5584867	AT5G64340	AT5	5916	AT5G64340.1	25748116	25749162	X		Br407.141	AT5G64340	5.2.group18
675	Br407.146	5.2.group18	A2	1243	5594593	5596763	AT5G64420	AT5	5924	AT5G64420.1	25773642	25778348	X		Br407.146	AT5G64420	5.2.group18
676	Br407.147	5.2.group18	A2	1244	5596764	5600488	AT5G64430	AT5	5925	AT5G64430.1	25779766	25781307	X		Br407.147	AT5G64430	5.2.group18
677	Br407.148	5.2.group18	A2	1245	5600489	5606027	AT5G64440	AT5	5926	AT5G64440.1	25783455	25787486	X		Br407.148	AT5G64440	5.2.group18
678	Br407.154	5.2.group18	A2	1250	5622120	5626491	AT5G64550	AT5	5937	AT5G64550.1	25819020	25820924	X		Br407.154	AT5G64550	5.2.group18
679	Br407.155	5.2.group18	A2	1251	5626492	5631019	AT5G64560	AT5	5938	AT5G64560.1	25824251	25826621	X		Br407.155	AT5G64560	5.2.group18
680	Br407.156	5.2.group18	A2	1252	5631020	5637917	AT5G64570	AT5	5939	AT5G64570.1	25827453	25830535	X		Br407.156	AT5G64570	5.2.group18
681	Br407.162	5.2.group18	A2	1257	5651588	5653219	AT5G64680	AT5	5951	AT5G64680.1	25871659	25872557	X		Br407.162	AT5G64680	5.2.group18
682	Br407.168	5.2.group18	A2	1263	5668598	5678127	AT5G64740	AT5	5957	AT5G64740.1	25898781	25903559	X		Br407.168	AT5G64740	5.2.group18
683	Br407.173	5.2.group18	A2	1268	5689372	5695058	AT5G64790	AT5	5962	AT5G64790.1	25919939	25921785	X		Br407.173	AT5G64790	5.2.group18
684	Br407.175	5.2.group18	A2	1270	5697994	5700991	AT5G64820	AT5	5967	AT5G64820.1	25931225	25931749	X		Br407.175	AT5G64820	5.2.group18
685	Br407.178	5.2.group18	A2	1273	5709030	5716505	AT5G64870	AT5	5972	AT5G64870.1	25947002	25948534	X		Br407.178	AT5G64870	5.2.group18
686	Br407.179	5.2.group18	A2	1274	5716506	5719183	AT5G64900	AT5	5975	AT5G64900.1	25954479	25955165	X		Br407.179	AT5G64900	5.2.group18
687	Br407.182	5.2.group18	A2	1276	5722911	5728839	AT5G64960	AT5	5982	AT5G64960.1	25972723	25975653	X		Br407.182	AT5G64960	5.2.group18
688	Br407.187	5.2.group18	A2	1281	5741987	5748570	AT5G65050	AT5	5991	AT5G65050.1	25999641	26003340	X		Br407.187	AT5G65050	5.2.group18
690	Br407.194	5.2.group18	A2	1288	5764655	5770551	AT5G65050	AT5	5991	AT5G65050.1	25999641	26003340	X		Br407.194	AT5G65050	5.2.group18
692	Br405.15	5.2.group18	A2	1305	5843254	5847922	AT5G65230	AT5	6011	AT5G65230.1	26085516	26086634	X		Br405.15	AT5G65230	5.2.group18
693	Br329.8	5.3.group2	A3	7	16497	20774	AT5G03430	AT5	250	AT5G03430.1	849236	852866	R		Br329.8	AT5G03430	5.3.group2
694	Br329.9	5.3.group2	A3	8	20775	22737	AT5G03455	AT5	254	AT5G03455.1	862591	863948	R		Br329.9	AT5G03455	5.3.group2
695	Br329.14	5.3.group2	A3	12	36517	41455	AT5G03555	AT5	267	AT5G03555.1	898353	900152	R		Br329.14	AT5G03555	5.3.group2
696	Br329.16	5.3.group2	A3	14	44244	48269	AT5G03570	AT5	269	AT5G03570.1	904513	906592	R		Br329.16	AT5G03570	5.3.group2
697	Br329.21	5.3.group2	A3	18	57476	71052	AT5G03630	AT5	275	AT5G03630.1	922377	924615	R		Br329.21	AT5G03630	5.3.group2
698	Br329.22	5.3.group2	A3	19	71053	82080	AT5G03670	AT5	279	AT5G03670.1	947310	949897	R		Br329.22	AT5G03670	5.3.group2
699	Br329.26	5.3.group2	A3	22	92884	97929	AT5G03680	AT5	280	AT5G03680.1	957857	960759	R		Br329.26	AT5G03680	5.3.group2
700	Br329.28	5.3.group2	A3	24	99784	106775	AT5G03730	AT5	285	AT5G03730.2	974957	979659	R		Br329.28	AT5G03730	5.3.group2
701	Br329.29	5.3.group2	A3	25	106776	117194	AT5G03760	AT5	288	AT5G03760.1	985909	990086	R		Br329.29	AT5G03760	5.3.group2
702	Br329.31	5.3.group2	A3	27	124064	127879	AT5G03795	AT5	292	AT5G03795.1	1007553	1010372	R		Br329.31	AT5G03795	5.3.group2
703	Br329.34	5.3.group2	A3	30	137382	143679	AT5G03840	AT5	297	AT5G03840.1	1024759	1025795	R		Br329.34	AT5G03840	5.3.group2
704	Br329.38	5.3.group2	A3	34	147317	151348	AT5G03870	AT5	300	AT5G03870.1	1035812	1036966	R		Br329.38	AT5G03870	5.3.group2
705	Br329.43	5.3.group2	A3	39	162527	164288	AT5G03890	AT5	302	AT5G03890.1	1047149	1047688	R		Br329.43	AT5G03890	5.3.group2
706	Br329.44	5.3.group2	A3	40	164289	169483	AT5G04040	AT5	318	AT5G04040.1	1090345	1093002	R		Br329.44	AT5G04040	5.3.group2
707	Br329.47	5.3.group2	A3	43	176033	178973	AT5G04040	AT5	318	AT5G04040.1	1090345	1093002	R		Br329.47	AT5G04040	5.3.group2
708	Br329.53	5.3.group2	A3	49	195946	205791	AT5G04130	AT5	327	AT5G04130.1	1122085	1128032	R		Br329.53	AT5G04130	5.3.group2
709	Br329.58	5.3.group2	A3	53	222158	230046	AT5G04170	AT5	331	AT5G04170.1	1145580	1147520	R		Br329.58	AT5G04170	5.3.group2
710	Br327.36	5.3.group1	A3	56	238069	241673	AT5G01360	AT5	39	AT5G01360.1	147607	149315	R		Br327.36	AT5G01360	5.3.group1
711	Br327.34	5.3.group1	A3	58	246218	249547	AT5G01410	AT5	44	AT5G01410.1	172575	173504	R		Br327.34	AT5G01410	5.3.group1
712	Br327.31	5.3.group1	A3	61	255204	257982	AT5G01500	AT5	54	AT5G01500.1	199016	201328	R		Br327.31	AT5G01500	5.3.group1
713	Br327.26	5.3.group1	A3	66	269854	270906	AT5G01560	AT5	60	AT5G01560.1	218169	220244	R		Br327.26	AT5G01560	5.3.group1
714	Br327.21	5.3.group1	A3	69	277540	280809	AT5G01590	AT5	63	AT5G01590.1	224248	226194	R		Br327.21	AT5G01590	5.3.group1
715	Br327.15	5.3.group1	A3	75	296904	298386	AT5G01650	AT5	69	AT5G01650.1	242731	244030	R		Br327.15	AT5G01650	5.3.group1
716	Br327.14	5.3.group1	A3	76	298387	300837	AT5G01670	AT5	71	AT5G01670.2	251997	253853	R		Br327.14	AT5G01670	5.3.group1
717	Br327.11	5.3.group1	A3	79	307812	312967	AT5G01720	AT5	76	AT5G01720.1	267115	270388	R		Br327.11	AT5G01720	5.3.group1
718	Br327.9	5.3.group1	A3	81	315948	320500	AT5G01760	AT5	80	AT5G01760.1	291750	294124	R		Br327.9	AT5G01760	5.3.group1
719	Br327.1	5.3.group1	A3	89	338245	345865	AT5G01950	AT5	100	AT5G01950.1	365037	369529	R		Br327.1	AT5G01950	5.3.group1
721	Br332.88	5.3.group3	A3	91	352132	355687	AT5G05740	AT5	489	AT5G05740.1	1724024	1726860	R		Br332.88	AT5G05740	5.3.group3
722	Br332.86	5.3.group3	A3	93	358343	361296	AT5G05780	AT5	493	AT5G05780.1	1735863	1738177	R		Br332.86	AT5G05780	5.3.group3
723	Br332.83	5.3.group3	A3	96	367429	370617	AT5G05900	AT5	505	AT5G05900.1	1774514	1776382	R		Br332.83	AT5G05900	5.3.group3
724	Br332.80	5.3.group3	A3	99	375393	379930	AT5G05980	AT5	514	AT5G05980.1	1799739	1804442	R		Br332.80	AT5G05980	5.3.group3
726	Br332.78	5.3.group3	A3	101	382011	383711	AT5G05990	AT5	516	AT5G05990.1	1806912	1807896	R		Br332.78	AT5G05990	5.3.group3
727	Br332.72	5.3.group3	A3	107	394157	395847	AT5G06110	AT5	529	AT5G06110.1	1841010	1843001	R		Br332.72	AT5G06110	5.3.group3
728	Br332.63	5.3.group3	A3	115	417478	419832	AT5G06170	AT5	535	AT5G06170.1	1869792	1871720	R		Br332.63	AT5G06170	5.3.group3
729	Br332.62	5.3.group3	A3	116	419833	427928	AT5G06220	AT5	540	AT5G06220.1	1880193	1885367	R		Br332.62	AT5G06220	5.3.group3
730	Br332.57	5.3.group3	A3	119	435415	440055	AT5G06250	AT5	543	AT5G06250.1	1892715	1894059	R		Br332.57	AT5G06250	5.3.group3
731	Br332.55	5.3.group3	A3	121	443332	445757	AT5G06270	AT5	546	AT5G06270.1	1912896	1913264	R		Br332.55	AT5G06270	5.3.group3
732	Br332.52	5.3.group3	A3	124	452973	455197	AT5G06280	AT5	547	AT5G06280.1	1918380	1918850	R		Br332.52	AT5G06280	5.3.group3
733	Br332.49	5.3.group3	A3	127	458858	460726	AT5G06370	AT5	556	AT5G06370.1	1947300	1948433	R		Br332.49	AT5G06370	5.3.group3
734	Br332.44	5.3.group3	A3	132	469371	471567	AT5G06470	AT5	566	AT5G06470.1	1974660	1975379	R		Br332.44	AT5G06470	5.3.group3
735	Br332.43	5.3.group3	A3	133	471568	476331	AT5G06570	AT5	576	AT5G06570.1	2008076	2011014	R		Br332.43	AT5G06570	5.3.group3
736	Br332.42	5.3.group3	A3	134	476332	486650	AT5G06600	AT5	579	AT5G06600.1	2019546	2027835	R		Br332.42	AT5G06600	5.3.group3
737	Br332.41	5.3.group3	A3	135	486651	491268	AT5G06610	AT5	580	AT5G06610.1	2029954	2033621	R		Br332.41	AT5G06610	5.3.group3
738	Br332.34	5.3.group3	A3	142	512223	516683	AT5G06710	AT5	590	AT5G06710.1	2068306	2070285	R		Br332.34	AT5G06710	5.3.group3
739	Br332.30	5.3.group3	A3	146	528125	533134	AT5G06760	AT5	595	AT5G06760.1	2089755	2090314	R		Br332.30	AT5G06760	5.3.group3
740	Br332.27	5.3.group3	A3	148	540363	549080	AT5G06800	AT5	599	AT5G06800.1	2103375	2105681	R		Br332.27	AT5G06800	5.3.group3
741	Br332.22	5.3.group3	A3	152	559737	566046	AT5G06839	AT5	604	AT5G06839.2	2120912	2126218	R		Br332.22	AT5G06839	5.3.group3
743	Br332.18	5.3.group3	A3	156	573315	577333	AT5G06870	AT5	607	AT5G06870.1	2133942	2135017	R		Br332.18	AT5G06870	5.3.group3
744	Br332.12	5.3.group3	A3	162	585581	588341	AT5G06920	AT5	612	AT5G06920.1	2142859	2143920	R		Br332.12	AT5G06920	5.3.group3
745	Br332.11	5.3.group3	A3	163	588342	590032	AT5G07010	AT5	621	AT5G07010.1	2174961	2176040	R		Br332.11	AT5G07010	5.3.group3
746	Br332.8	5.3.group3	A3	165	592487	596633	AT5G07030	AT5	623	AT5G07030.1	2183601	2185718	R		Br332.8	AT5G07030	5.3.group3
747	Br332.6	5.3.group3	A3	167	598872	600016	AT5G07110	AT5	631	AT5G07110.1	2206122	2206772	R		Br332.6	AT5G07110	5.3.group3
748	Br332.3	5.3.group3	A3	169	602985	606967	AT5G07170	AT5	637	AT5G07170.1	2221803	2225099	R		Br332.3	AT5G07170	5.3.group3
749	Br332.1	5.3.group3	A3	171	610519	618609	AT5G07200	AT5	640	AT5G07200.1	2243836	2245158	R		Br332.1	AT5G07200	5.3.group3
750	Br336.2	5.3.group5	A3	205	737089	739968	AT5G08415	AT5	767	AT5G08415.1	2710984	2713102	R		Br336.2	AT5G08415	5.3.group5
751	Br336.6	5.3.group5	A3	209	749182	752195	AT5G08490	AT5	775	AT5G08490.1	2745209	2747758	R		Br336.6	AT5G08490	5.3.group5
752	Br336.12	5.3.group5	A3	215	766987	773050	AT5G08540	AT5	782	AT5G08540.1	2763915	2765432	R		Br336.12	AT5G08540	5.3.group5
753	Br336.17	5.3.group5	A3	219	783914	789478	AT5G09210	AT5	808	AT5G09210.1	2862611	2865360	R		Br336.17	AT5G09210	5.3.group5
754	Br336.18	5.3.group5	A3	220	789479	794343	AT5G08560	AT5	784	AT5G08560.1	2771105	2773828	R		Br336.18	AT5G08560	5.3.group5
755	Br336.24	5.3.group5	A3	226	814938	817841	AT5G08590	AT5	788	AT5G08590.1	2783538	2785870	R		Br336.24	AT5G08590	5.3.group5
756	Br336.28	5.3.group5	A3	230	827765	833202	AT5G08630	AT5	792	AT5G08630.1	2798576	2802139	R		Br336.28	AT5G08630	5.3.group5
757	Br336.31	5.3.group5	A3	233	839822	843278	AT5G08680	AT5	797	AT5G08680.1	2821993	2824684	R		Br336.31	AT5G08680	5.3.group5
760	Br336.32	5.3.group5	A3	234	843279	847609	AT5G08790	AT5	807	AT5G08790.1	2859114	2860145	R		Br336.32	AT5G08790	5.3.group5
761	Br336.33	5.3.group5	A3	235	847610	852797	AT5G09220	AT5	809	AT5G09220.1	2866868	2868864	R		Br336.33	AT5G09220	5.3.group5
763	Br336.36	5.3.group5	A3	238	856983	859338	AT5G09330	AT5	821	AT5G09330.1	2892624	2894709	R		Br336.36	AT5G09330	5.3.group5
764	Br336.37	5.3.group5	A3	239	859339	863418	AT5G09400	AT5	828	AT5G09400.1	2916378	2920605	R		Br336.37	AT5G09400	5.3.group5
765	Br336.39	5.3.group5	A3	241	865942	868899	AT5G09470	AT5	836	AT5G09470.1	2949242	2950514	R		Br336.39	AT5G09470	5.3.group5
766	Br336.41	5.3.group5	A3	243	873109	879611	AT5G09550	AT5	844	AT5G09550.1	2963851	2966466	R		Br336.41	AT5G09550	5.3.group5
767	Br338.59	5.3.group5	A3	247	892276	897551	AT5G09770	AT5	866	AT5G09770.1	3035268	3036519	R		Br338.59	AT5G09770	5.3.group5
768	Br338.58	5.3.group5	A3	248	897552	902977	AT5G09805	AT5	870	AT5G09805.1	3047219	3047518	R		Br338.58	AT5G09805	5.3.group5
769	Br338.53	5.3.group5	A3	253	915137	922851	AT5G09870	AT5	877	AT5G09870.1	3073357	3077975	R		Br338.53	AT5G09870	5.3.group5
770	Br338.50	5.3.group5	A3	256	928376	930201	AT5G09920	AT5	882	AT5G09920.1	3096277	3097371	R		Br338.50	AT5G09920	5.3.group5
771	Br338.49	5.3.group5	A3	257	930202	933201	AT5G09940	AT5	884	AT5G09940.1	3101193	3101834	R		Br338.49	AT5G09940	5.3.group5
772	Br338.45	5.3.group5	A3	261	947052	951246	AT5G10050	AT5	897	AT5G10050.1	3144255	3145644	R		Br338.45	AT5G10050	5.3.group5
773	Br338.44	5.3.group5	A3	262	951247	953876	AT5G10060	AT5	898	AT5G10060.1	3145995	3148050	R		Br338.44	AT5G10060	5.3.group5
774	Br338.41	5.3.group5	A3	265	968538	974163	AT5G10110	AT5	903	AT5G10110.1	3166661	3167939	R		Br338.41	AT5G10110	5.3.group5
775	Br338.38	5.3.group5	A3	268	979688	983523	AT5G10140	AT5	906	AT5G10140.1	3173725	3179340	R		Br338.38	AT5G10140	5.3.group5
776	Br338.37	5.3.group5	A3	269	983524	985660	AT5G10160	AT5	908	AT5G10160.1	3185820	3187160	R		Br338.37	AT5G10160	5.3.group5
777	Br338.35	5.3.group5	A3	271	990092	996128	AT5G10260	AT5	918	AT5G10260.1	3219992	3221302	R		Br338.35	AT5G10260	5.3.group5
780	Br338.34	5.3.group5	A3	272	996129	1001478	AT5G10280	AT5	920	AT5G10280.1	3232777	3233957	R		Br338.34	AT5G10280	5.3.group5
781	Br338.27	5.3.group5	A3	279	1018201	1024830	AT5G10420	AT5	934	AT5G10420.1	3273579	3276491	R		Br338.27	AT5G10420	5.3.group5
782	Br338.23	5.3.group5	A3	282	1037077	1039581	AT5G10480	AT5	940	AT5G10480.1	3298048	3300049	R		Br338.23	AT5G10480	5.3.group5
783	Br338.21	5.3.group5	A3	284	1041391	1045154	AT5G10490	AT5	941	AT5G10490.1	3300377	3304006	R		Br338.21	AT5G10490	5.3.group5
784	Br338.17	5.3.group5	A3	288	1056280	1058975	AT5G10530	AT5	945	AT5G10530.1	3324979	3326934	R		Br338.17	AT5G10530	5.3.group5
785	Br338.15	5.3.group5	A3	290	1064225	1068329	AT5G10550	AT5	947	AT5G10550.1	3332856	3335233	R		Br338.15	AT5G10550	5.3.group5
786	Br338.13	5.3.group5	A3	292	1073599	1076565	AT5G10650	AT5	957	AT5G10650.1	3365238	3367264	R		Br338.13	AT5G10650	5.3.group5
787	Br338.5	5.3.group5	A3	299	1092854	1099077	AT5G10680	AT5	960	AT5G10680.1	3373585	3374310	R		Br338.5	AT5G10680	5.3.group5
789	Br338.3	5.3.group5	A3	301	1100850	1103260	AT5G10750	AT5	969	AT5G10750.1	3399073	3399981	R		Br338.3	AT5G10750	5.3.group5
790	Br338.1	5.3.group5	A3	303	1105627	1114346	AT5G10840	AT5	978	AT5G10840.1	3424911	3427798	R		Br338.1	AT5G10840	5.3.group5
791	Br341.3	5.3.group6	A3	306	1123472	1127754	AT5G11490	AT5	1043	AT5G11490.1	3671965	3676145	R		Br341.3	AT5G11490	5.3.group6
793	Br341.8	5.3.group6	A3	311	1148407	1153247	AT5G11530	AT5	1047	AT5G11530.1	3697141	3700931	R		Br341.8	AT5G11530	5.3.group6
794	Br341.16	5.3.group6	A3	319	1174424	1175755	AT5G11690	AT5	1063	AT5G11690.1	3761760	3762161	R		Br341.16	AT5G11690	5.3.group6
795	Br341.18	5.3.group6	A3	321	1177329	1187944	AT5G11700	AT5	1064	AT5G11700.1	3762962	3771124	R		Br341.18	AT5G11700	5.3.group6
796	Br341.23	5.3.group6	A3	326	1199017	1202885	AT5G11730	AT5	1067	AT5G11730.1	3780964	3782474	R		Br341.23	AT5G11730	5.3.group6
797	Br341.29	5.3.group6	A3	331	1213594	1217818	AT5G11790	AT5	1073	AT5G11790.1	3799683	3802497	R		Br341.29	AT5G11790	5.3.group6
798	Br341.33	5.3.group6	A3	335	1222752	1230970	AT5G11850	AT5	1079	AT5G11850.1	3816633	3821025	R		Br341.33	AT5G11850	5.3.group6
799	Br341.38	5.3.group6	A3	338	1246308	1248808	AT5G11860	AT5	1080	AT5G11860.1	3822025	3823396	R		Br341.38	AT5G11860	5.3.group6
800	Br341.39	5.3.group6	A3	339	1248809	1257952	AT5G11880	AT5	1082	AT5G11880.1	3827807	3829943	R		Br341.39	AT5G11880	5.3.group6
801	Br344.4	5.3.group7	A3	342	1272791	1280522	AT5G12420	AT5	1136	AT5G12420.1	4024569	4026716	R		Br344.4	AT5G12420	5.3.group7
803	Br344.6	5.3.group7	A3	344	1284119	1286821	AT5G12470	AT5	1141	AT5G12470.1	4044953	4047293	R		Br344.6	AT5G12470	5.3.group7
805	Br344.10	5.3.group7	A3	348	1295299	1300249	AT5G12900	AT5	1149	AT5G12900.1	4072154	4074448	R		Br344.10	AT5G12900	5.3.group7
807	Br344.14	5.3.group7	A3	352	1307976	1313365	AT5G12960	AT5	1155	AT5G12960.1	4097791	4101521	R		Br344.14	AT5G12960	5.3.group7
808	Br344.16	5.3.group7	A3	354	1316510	1319730	AT5G12980	AT5	1157	AT5G12980.1	4105565	4108142	R		Br344.16	AT5G12980	5.3.group7
809	Br344.18	5.3.group7	A3	356	1321143	1326237	AT5G13020	AT5	1161	AT5G13020.1	4129694	4132092	R		Br344.18	AT5G13020	5.3.group7
810	Br344.24	5.3.group7	A3	361	1337732	1340273	AT5G13080	AT5	1166	AT5G13080.1	4149931	4151022	R		Br344.24	AT5G13080	5.3.group7
811	Br344.28	5.3.group7	A3	365	1347763	1350906	AT5G13110	AT5	1169	AT5G13110.1	4158955	4161643	R		Br344.28	AT5G13110	5.3.group7
812	Br344.30	5.3.group7	A3	367	1353484	1357633	AT5G13150	AT5	1173	AT5G13150.1	4172972	4174933	R		Br344.30	AT5G13150	5.3.group7
813	Br344.32	5.3.group7	A3	369	1362031	1367518	AT5G13170	AT5	1175	AT5G13170.1	4181334	4183174	R		Br344.32	AT5G13170	5.3.group7
814	Br344.34	5.3.group7	A3	371	1375419	1382670	AT5G13180	AT5	1176	AT5G13180.1	4196646	4197580	R		Br344.34	AT5G13180	5.3.group7
815	Br344.38	5.3.group7	A3	374	1399688	1403455	AT5G13220	AT5	1180	AT5G13220.1	4219004	4220505	R		Br344.38	AT5G13220	5.3.group7
816	Br344.41	5.3.group7	A3	377	1409660	1417883	AT5G13250	AT5	1183	AT5G13250.1	4234489	4235349	R		Br344.41	AT5G13250	5.3.group7
817	Br344.43	5.3.group7	A3	379	1423658	1431733	AT5G13300	AT5	1188	AT5G13300.1	4255926	4262021	R		Br344.43	AT5G13300	5.3.group7
818	Br344.45	5.3.group7	A3	381	1438347	1443199	AT5G13330	AT5	1191	AT5G13330.1	4272387	4274464	R		Br344.45	AT5G13330	5.3.group7
819	Br344.46	5.3.group7	A3	382	1443200	1449413	AT5G13380	AT5	1196	AT5G13380.1	4289915	4292358	R		Br344.46	AT5G13380	5.3.group7
820	Br344.47	5.3.group7	A3	383	1449414	1452099	AT5G13420	AT5	1200	AT5G13420.1	4302083	4304215	R		Br344.47	AT5G13420	5.3.group7
821	Br344.51	5.3.group7	A3	387	1459383	1462317	AT5G13460	AT5	1204	AT5G13460.1	4316326	4318250	R		Br344.51	AT5G13460	5.3.group7
822	Br344.56	5.3.group7	A3	392	1474214	1482378	AT5G13530	AT5	1211	AT5G13530.1	4345621	4351150	R		Br344.56	AT5G13530	5.3.group7
824	Br344.57	5.3.group7	A3	393	1482379	1486722	AT5G13550	AT5	1213	AT5G13550.1	4355415	4359493	R		Br344.57	AT5G13550	5.3.group7
825	Br344.60	5.3.group7	A3	396	1490867	1497524	AT5G13630	AT5	1221	AT5G13630.1	4387570	4392085	R		Br344.60	AT5G13630	5.3.group7
826	Br344.62	5.3.group7	A3	398	1499050	1501309	AT5G13660	AT5	1225	AT5G13660.1	4405097	4406986	R		Br344.62	AT5G13660	5.3.group7
827	Br344.65	5.3.group7	A3	400	1506950	1516382	AT5G13710	AT5	1230	AT5G13710.1	4424051	4426869	R		Br344.65	AT5G13710	5.3.group7
828	Br344.67	5.3.group7	A3	402	1521194	1525409	AT5G13750	AT5	1234	AT5G13750.1	4438321	4441292	R		Br344.67	AT5G13750	5.3.group7
829	Br344.68	5.3.group7	A3	403	1525410	1527795	AT5G13790	AT5	1238	AT5G13790.1	4449131	4450805	R		Br344.68	AT5G13790	5.3.group7
830	Br344.70	5.3.group7	A3	405	1530929	1542599	AT5G13810	AT5	1240	AT5G13810.1	4455772	4456596	R		Br344.70	AT5G13810	5.3.group7
831	Br344.73	5.3.group7	A3	407	1556812	1559877	AT5G13840	AT5	1244	AT5G13840.1	4468680	4470709	R		Br344.73	AT5G13840	5.3.group7
832	Br344.79	5.3.group7	A3	413	1571991	1576623	AT5G13950	AT5	1255	AT5G13950.1	4496198	4500208	R		Br344.79	AT5G13950	5.3.group7
833	Br344.82	5.3.group7	A3	415	1583338	1594364	AT5G13980	AT5	1258	AT5G13980.1	4508628	4514336	R		Br344.82	AT5G13980	5.3.group7
834	Br252.22	5.3.group7	A3	433	1673038	1676287	AT5G14070	AT5	1267	AT5G14070.1	4541917	4542339	R		Br252.22	AT5G14070	5.3.group7
835	Br347.80	5.3.group9	A3	453	1742804	1745125	AT5G15230	AT5	1380	AT5G15230.1	4945020	4946028	R		Br347.80	AT5G15230	5.3.group9
836	Br347.77	5.3.group9	A3	456	1748856	1752802	AT5G15270	AT5	1385	AT5G15270.2	4958741	4960950	R		Br347.77	AT5G15270	5.3.group9
838	Br347.75	5.3.group9	A3	458	1756211	1759584	AT5G15310	AT5	1389	AT5G15310.1	4974897	4976109	R		Br347.75	AT5G15310	5.3.group9
839	Br347.73	5.3.group9	A3	460	1761288	1763644	AT5G15350	AT5	1393	AT5G15350.1	4985187	4986157	R		Br347.73	AT5G15350	5.3.group9
840	Br347.68	5.3.group9	A3	465	1770141	1774057	AT5G15470	AT5	1404	AT5G15470.1	5021436	5024171	R		Br347.68	AT5G15470	5.3.group9
841	Br347.67	5.3.group9	A3	466	1774058	1776359	AT5G15480	AT5	1405	AT5G15480.1	5025955	5027163	R		Br347.67	AT5G15480	5.3.group9
842	Br347.64	5.3.group9	A3	469	1784009	1786632	AT5G15530	AT5	1410	AT5G15530.1	5038958	5040440	R		Br347.64	AT5G15530	5.3.group9
843	Br347.63	5.3.group9	A3	470	1786633	1790273	AT5G15550	AT5	1412	AT5G15550.1	5059054	5062006	R		Br347.63	AT5G15550	5.3.group9
844	Br347.61	5.3.group9	A3	472	1791959	1796481	AT5G15610	AT5	1417	AT5G15610.1	5079582	5081932	R		Br347.61	AT5G15610	5.3.group9
845	Br347.53	5.3.group9	A3	480	1817577	1820627	AT5G15650	AT5	1421	AT5G15650.1	5092206	5094096	R		Br347.53	AT5G15650	5.3.group9
846	Br347.52	5.3.group9	A3	481	1820628	1830795	AT5G15680	AT5	1424	AT5G15680.1	5101191	5110796	R		Br347.52	AT5G15680	5.3.group9
847	Br347.50	5.3.group9	A3	483	1832893	1836860	AT5G15720	AT5	1428	AT5G15720.1	5124687	5126158	R		Br347.50	AT5G15720	5.3.group9
848	Br347.47	5.3.group9	A3	486	1847958	1849707	AT5G15790	AT5	1436	AT5G15790.1	5149803	5150967	R		Br347.47	AT5G15790	5.3.group9
849	Br347.46	5.3.group9	A3	487	1849708	1853068	AT5G15800	AT5	1437	AT5G15800.1	5151597	5153770	R		Br347.46	AT5G15800	5.3.group9
850	Br347.44	5.3.group9	A3	489	1859060	1864813	AT5G15830	AT5	1441	AT5G15830.1	5168594	5169154	R		Br347.44	AT5G15830	5.3.group9
852	Br347.28	5.3.group9	A3	504	1899672	1901995	AT5G15880	AT5	1446	AT5G15880.1	5185791	5187464	R		Br347.28	AT5G15880	5.3.group9
853	Br347.27	5.3.group9	A3	505	1901996	1906143	AT5G15920	AT5	1450	AT5G15920.1	5196213	5199562	R		Br347.27	AT5G15920	5.3.group9
854	Br347.21	5.3.group9	A3	509	1918400	1923398	AT5G16000	AT5	1458	AT5G16000.1	5224267	5227006	R		Br347.21	AT5G16000	5.3.group9
855	Br347.20	5.3.group9	A3	510	1923399	1927800	AT5G16010	AT5	1459	AT5G16010.1	5227985	5229015	R		Br347.20	AT5G16010	5.3.group9
856	Br347.18	5.3.group9	A3	512	1933582	1938985	AT5G16070	AT5	1466	AT5G16070.1	5247552	5251053	R		Br347.18	AT5G16070	5.3.group9
857	Br347.15	5.3.group9	A3	515	1945345	1949649	AT5G16150	AT5	1474	AT5G16150.1	5272907	5275681	R		Br347.15	AT5G16150	5.3.group9
858	Br347.12	5.3.group9	A3	518	1958741	1963993	AT5G16220	AT5	1481	AT5G16220.1	5298607	5300582	R		Br347.12	AT5G16220	5.3.group9
859	Br347.9	5.3.group9	A3	521	1971806	1979949	AT5G16280	AT5	1487	AT5G16280.1	5323380	5331348	R		Br347.9	AT5G16280	5.3.group9
860	Br347.1	5.3.group9	A3	529	1996527	2002868	AT5G16340	AT5	1494	AT5G16340.1	5349258	5350910	R		Br347.1	AT5G16340	5.3.group9
862	Br352.2	5.3.group10	A3	531	2022301	2024282	AT5G18800	AT5	1748	AT5G18800.1	6267306	6268395	R		Br352.2	AT5G18800	5.3.group10
863	Br352.6	5.3.group10	A3	535	2030147	2039803	AT5G18930	AT5	1761	AT5G18930.1	6312174	6313217	R		Br352.6	AT5G18930	5.3.group10
864	Br352.15	5.3.group10	A3	543	2068148	2071543	AT5G19010	AT5	1769	AT5G19010.1	6345098	6347678	R		Br352.15	AT5G19010	5.3.group10
865	Br352.17	5.3.group10	A3	545	2073767	2077027	AT5G19050	AT5	1773	AT5G19050.1	6369309	6371728	R		Br352.17	AT5G19050	5.3.group10
866	Br352.18	5.3.group10	A3	546	2077028	2080163	AT5G19070	AT5	1775	AT5G19070.1	6375571	6377472	R		Br352.18	AT5G19070	5.3.group10
867	Br352.22	5.3.group10	A3	550	2088915	2094983	AT5G19140	AT5	1782	AT5G19140.1	6423400	6425787	R		Br352.22	AT5G19140	5.3.group10
868	Br352.23	5.3.group10	A3	551	2094984	2098525	AT5G19150	AT5	1783	AT5G19150.1	6426282	6428404	R		Br352.23	AT5G19150	5.3.group10
869	Br352.24	5.3.group10	A3	552	2098526	2101453	AT5G19180	AT5	1788	AT5G19180.1	6453377	6455752	R		Br352.24	AT5G19180	5.3.group10
870	Br352.25	5.3.group10	A3	553	2101454	2103555	AT5G19190	AT5	1789	AT5G19190.1	6457351	6457920	R		Br352.25	AT5G19190	5.3.group10
871	Br352.32	5.3.group10	A3	560	2120888	2123967	AT5G19370	AT5	1808	AT5G19370.1	6524249	6526631	R		Br352.32	AT5G19370	5.3.group10
872	Br352.33	5.3.group10	A3	561	2123968	2134584	AT5G19420	AT5	1813	AT5G19420.1	6547947	6552850	R		Br352.33	AT5G19420	5.3.group10
873	Br163.1	2.3.group11	A3	562	2134585	2142668	AT2G45670	AT2	3947	AT2G45670.1	18822144	18825456	J		Br163.1	AT2G45670	2.3.group11
874	Br163.3	2.3.group11	A3	563	2142669	2145950	AT2G45680	AT2	3948	AT2G45680.1	18827791	18828861	J		Br163.3	AT2G45680	2.3.group11
875	Br163.12	2.3.group11	A3	571	2172930	2174994	AT2G45740	AT2	3955	AT2G45740.1	18846939	18848176	J		Br163.12	AT2G45740	2.3.group11
876	Br163.15	2.3.group11	A3	574	2187340	2189855	AT2G45800	AT2	3960	AT2G45800.1	18865227	18866081	J		Br163.15	AT2G45800	2.3.group11
877	Br163.18	2.3.group11	A3	576	2193236	2197655	AT2G45940	AT2	3974	AT2G45940.1	18910105	18911254	J		Br163.18	AT2G45940	2.3.group11
878	Br163.21	2.3.group11	A3	579	2205937	2209380	AT2G45960	AT2	3976	AT2G45960.3	18917523	18918817	J		Br163.21	AT2G45960	2.3.group11
879	Br163.24	2.3.group11	A3	582	2219414	2223172	AT2G46030	AT2	3982	AT2G46030.1	18939316	18940494	J		Br163.24	AT2G46030	2.3.group11
880	Br163.27	2.3.group11	A3	584	2227197	2230394	AT2G45910	AT2	3971	AT2G45910.1	18901593	18905285	J		Br163.27	AT2G45910	2.3.group11
881	Br163.29	2.3.group11	A3	586	2233287	2236725	AT2G46140	AT2	3992	AT2G46140.1	18966236	18967435	J		Br163.29	AT2G46140	2.3.group11
882	Br163.32	2.3.group11	A3	588	2240132	2242763	AT2G46225	AT2	4001	AT2G46225.1	18989186	18991147	J		Br163.32	AT2G46225	2.3.group11
883	Br163.34	2.3.group11	A3	590	2246123	2250856	AT2G46300	AT2	4009	AT2G46300.1	19015465	19016320	J		Br163.34	AT2G46300	2.3.group11
884	Br163.38	2.3.group11	A3	593	2264557	2271250	AT2G46370	AT2	4015	AT2G46370.1	19041415	19043442	J		Br163.38	AT2G46370	2.3.group11
885	Br163.41	2.3.group11	A3	595	2273605	2277940	AT2G46400	AT2	4019	AT2G46400.1	19050749	19051827	J		Br163.41	AT2G46400	2.3.group11
886	Br163.47	2.3.group11	A3	601	2294704	2296781	AT2G46505	AT2	4032	AT2G46505.1	19097085	19097540	J		Br163.47	AT2G46505	2.3.group11
887	Br163.50	2.3.group11	A3	604	2302932	2304616	AT2G46600	AT2	4043	AT2G46600.1	19143141	19143548	J		Br163.50	AT2G46600	2.3.group11
888	Br163.53	2.3.group11	A3	606	2310678	2317853	AT2G46800	AT2	4062	AT2G46800.1	19245197	19246393	J		Br163.53	AT2G46800	2.3.group11
889	Br163.54	2.3.group11	A3	607	2317854	2325701	AT2G46850	AT2	4067	AT2G46850.1	19258152	19260382	J		Br163.54	AT2G46850	2.3.group11
890	Br163.55	2.3.group11	A3	608	2325702	2331688	AT2G46870	AT2	4069	AT2G46870.1	19268382	19269314	J		Br163.55	AT2G46870	2.3.group11
891	Br163.58	2.3.group11	A3	611	2335147	2339310	AT2G46940	AT2	4077	AT2G46940.1	19293846	19294574	J		Br163.58	AT2G46940	2.3.group11
892	Br163.61	2.3.group11	A3	613	2344235	2350925	AT2G46970	AT2	4080	AT2G46970.1	19302686	19304747	J		Br163.61	AT2G46970	2.3.group11
893	Br163.64	2.3.group11	A3	615	2356932	2361293	AT2G47550	AT2	4137	AT2G47550.1	19516094	19518674	J		Br163.64	AT2G47550	2.3.group11
894	Br163.66	2.3.group11	A3	617	2363724	2365048	AT2G47050	AT2	4088	AT2G47050.1	19338997	19339647	J		Br163.66	AT2G47050	2.3.group11
895	Br163.71	2.3.group11	A3	622	2373305	2380640	AT2G47160	AT2	4098	AT2G47160.2	19364810	19367857	J		Br163.71	AT2G47160	2.3.group11
896	Br163.72	2.3.group11	A3	623	2380641	2386902	AT2G47170	AT2	4099	AT2G47170.1	19374334	19375588	J		Br163.72	AT2G47170	2.3.group11
897	Br163.74	2.3.group11	A3	625	2390120	2397436	AT2G47250	AT2	4107	AT2G47250.1	19406993	19410051	J		Br163.74	AT2G47250	2.3.group11
898	Br133.1	5.3.group17	A3	626	2397437	2405117	AT5G58710	AT5	5340	AT5G58710.1	23735066	23736721	W		Br133.1	AT5G58710	5.3.group17
899	Br397.1	5.3.group17	A3	657	2533236	2539550	AT5G58230	AT5	5289	AT5G58230.1	23573338	23575220	W		Br397.1	AT5G58230	5.3.group17
900	Br397.4	5.3.group17	A3	660	2546427	2550621	AT5G58150	AT5	5281	AT5G58150.1	23547442	23549799	W		Br397.4	AT5G58150	5.3.group17
901	Br397.5	5.3.group17	A3	661	2550622	2556122	AT5G58140	AT5	5280	AT5G58140.2	23541997	23547219	W		Br397.5	AT5G58140	5.3.group17
902	Br397.7	5.3.group17	A3	663	2558281	2559723	AT5G58070	AT5	5273	AT5G58070.1	23517738	23518382	W		Br397.7	AT5G58070	5.3.group17
903	Br397.8	5.3.group17	A3	664	2559724	2564220	AT5G58170	AT5	5283	AT5G58170.1	23557487	23560318	W		Br397.8	AT5G58170	5.3.group17
904	Br397.12	5.3.group17	A3	668	2573321	2574593	AT5G58005	AT5	5266	AT5G58005.1	23499460	23499983	W		Br397.12	AT5G58005	5.3.group17
905	Br397.14	5.3.group17	A3	670	2577220	2581151	AT5G57990	AT5	5263	AT5G57990.1	23487444	23491223	W		Br397.14	AT5G57990	5.3.group17
906	Br397.16	5.3.group17	A3	672	2582334	2584519	AT5G57920	AT5	5256	AT5G57920.1	23470860	23471482	W		Br397.16	AT5G57920	5.3.group17
907	Br397.20	5.3.group17	A3	676	2593320	2597554	AT5G57830	AT5	5246	AT5G57830.1	23446632	23448086	W		Br397.20	AT5G57830	5.3.group17
908	Br397.22	5.3.group17	A3	678	2603839	2605279	AT5G57830	AT5	5246	AT5G57830.1	23446632	23448086	W		Br397.22	AT5G57830	5.3.group17
909	Br397.29	5.3.group17	A3	685	2627646	2632248	AT5G57700	AT5	5231	AT5G57700.3	23392483	23394169	W		Br397.29	AT5G57700	5.3.group17
910	Br397.33	5.3.group17	A3	688	2647055	2654403	AT5G57685	AT5	5229	AT5G57685.1	23383582	23384028	W		Br397.33	AT5G57685	5.3.group17
911	Br397.34	5.3.group17	A3	689	2654404	2658141	AT5G57565	AT5	5214	AT5G57565.1	23328098	23328720	W		Br397.34	AT5G57565	5.3.group17
913	Br395.30	5.3.group16	A3	720	2774965	2780521	AT5G55950	AT5	5045	AT5G55950.1	22675637	22677479	W		Br395.30	AT5G55950	5.3.group16
914	Br393.72	5.3.group16	A3	724	2804325	2818282	AT5G55820	AT5	5030	AT5G55820.1	22603513	22611261	W		Br393.72	AT5G55820	5.3.group16
915	Br393.69	5.3.group16	A3	727	2820952	2825491	AT5G55760	AT5	5024	AT5G55760.1	22584508	22587942	W		Br393.69	AT5G55760	5.3.group16
916	Br393.67	5.3.group16	A3	729	2827727	2829546	AT5G55730	AT5	5021	AT5G55730.1	22575601	22577618	W		Br393.67	AT5G55730	5.3.group16
917	Br393.66	5.3.group16	A3	730	2829547	2830875	AT5G55710	AT5	5019	AT5G55710.1	22572221	22572850	W		Br393.66	AT5G55710	5.3.group16
918	Br393.62	5.3.group16	A3	734	2840199	2844174	AT5G55630	AT5	5011	AT5G55630.1	22548944	22550119	W		Br393.62	AT5G55630	5.3.group16
919	Br393.59	5.3.group16	A3	737	2851093	2854170	AT5G55620	AT5	5010	AT5G55620.1	22547599	22547904	W		Br393.59	AT5G55620	5.3.group16
920	Br393.53	5.3.group16	A3	743	2870722	2881243	AT5G55560	AT5	5003	AT5G55560.1	22523703	22524983	W		Br393.53	AT5G55560	5.3.group16
921	Br393.52	5.3.group16	A3	744	2881244	2889874	AT5G55550	AT5	5002	AT5G55550.3	22519361	22520884	W		Br393.52	AT5G55550	5.3.group16
922	Br393.46	5.3.group16	A3	747	2901596	2908170	AT5G55510	AT5	4998	AT5G55510.1	22503751	22505142	W		Br393.46	AT5G55510	5.3.group16
923	Br393.45	5.3.group16	A3	748	2908171	2911207	AT5G55500	AT5	4996	AT5G55500.1	22499612	22501643	W		Br393.45	AT5G55500	5.3.group16
924	Br393.37	5.3.group16	A3	756	2927651	2932525	AT5G55400	AT5	4987	AT5G55400.1	22472761	22476176	W		Br393.37	AT5G55400	5.3.group16
925	Br393.29	5.3.group16	A3	764	2950209	2957314	AT5G55230	AT5	4970	AT5G55230.1	22419942	22422408	W		Br393.29	AT5G55230	5.3.group16
926	Br393.25	5.3.group16	A3	768	2963742	2967884	AT5G55150	AT5	4962	AT5G55150.1	22399501	22400618	W		Br393.25	AT5G55150	5.3.group16
927	Br393.22	5.3.group16	A3	771	2976527	2983564	AT5G55090	AT5	4953	AT5G55090.1	22374078	22375424	W		Br393.22	AT5G55090	5.3.group16
928	Br393.15	5.3.group16	A3	777	3005440	3012117	AT5G55050	AT5	4949	AT5G55050.1	22354971	22356967	W		Br393.15	AT5G55050	5.3.group16
929	Br393.13	5.3.group16	A3	779	3014974	3017650	AT5G55020	AT5	4946	AT5G55020.1	22341825	22343474	W		Br393.13	AT5G55020	5.3.group16
930	Br393.9	5.3.group16	A3	783	3025208	3028429	AT5G54970	AT5	4941	AT5G54970.1	22330497	22330874	W		Br393.9	AT5G54970	5.3.group16
931	Br393.8	5.3.group16	A3	784	3028430	3030601	AT5G54760	AT5	4919	AT5G54760.1	22261958	22262743	W		Br393.8	AT5G54760	5.3.group16
932	Br393.7	5.3.group16	A3	785	3030602	3032234	AT5G54930	AT5	4937	AT5G54930.1	22323123	22324065	W		Br393.7	AT5G54930	5.3.group16
933	Br393.5	5.3.group16	A3	787	3034575	3042255	AT5G54820	AT5	4925	AT5G54820.1	22287085	22289003	W		Br393.5	AT5G54820	5.3.group16
934	Br393.2	5.3.group16	A3	790	3050644	3054803	AT5G54800	AT5	4923	AT5G54800.1	22278634	22280788	W		Br393.2	AT5G54800	5.3.group16
935	Br391.1	5.3.group16	A3	792	3061493	3068980	AT5G54380	AT5	4879	AT5G54380.1	22094539	22097106	W		Br391.1	AT5G54380	5.3.group16
937	Br391.6	5.3.group16	A3	797	3079884	3085711	AT5G54310	AT5	4872	AT5G54310.1	22074488	22078292	W		Br391.6	AT5G54310	5.3.group16
938	Br391.9	5.3.group16	A3	800	3095024	3104208	AT5G54230	AT5	4864	AT5G54230.1	22033583	22035071	W		Br391.9	AT5G54230	5.3.group16
940	Br391.20	5.3.group16	A3	810	3131151	3133203	AT5G54010	AT5	4837	AT5G54010.1	21937045	21938406	W		Br391.20	AT5G54010	5.3.group16
942	Br391.34	5.3.group16	A3	824	3179891	3182284	AT5G53905	AT5	4826	AT5G53905.1	21905374	21906480	W		Br391.34	AT5G53905	5.3.group16
944	Br389.5	5.3.group15	A3	830	3209762	3215616	AT5G53180	AT5	4751	AT5G53180.1	21585619	21588763	W		Br389.5	AT5G53180	5.3.group15
945	Br389.9	5.3.group15	A3	834	3228325	3232528	AT5G53140	AT5	4747	AT5G53140.1	21566454	21569358	W		Br389.9	AT5G53140	5.3.group15
946	Br389.10	5.3.group15	A3	835	3232529	3237168	AT5G53100	AT5	4743	AT5G53100.1	21543476	21545549	W		Br389.10	AT5G53100	5.3.group15
947	Br389.16	5.3.group15	A3	841	3255220	3262800	AT5G52900	AT5	4720	AT5G52900.1	21470119	21470918	W		Br389.16	AT5G52900	5.3.group15
948	Br389.20	5.3.group15	A3	845	3278771	3286303	AT5G52882	AT5	4718	AT5G52882.1	21451381	21455588	W		Br389.20	AT5G52882	5.3.group15
949	Br389.21	5.3.group15	A3	846	3286304	3292355	AT5G52870	AT5	4716	AT5G52870.1	21445417	21446593	W		Br389.21	AT5G52870	5.3.group15
950	Br389.24	5.3.group15	A3	849	3298642	3301863	AT5G52760	AT5	4705	AT5G52760.1	21404145	21404766	W		Br389.24	AT5G52760	5.3.group15
951	Br389.28	5.3.group15	A3	853	3311086	3317512	AT5G52650	AT5	4694	AT5G52650.1	21373007	21374229	W		Br389.28	AT5G52650	5.3.group15
954	Br389.32	5.3.group15	A3	857	3323001	3327971	AT5G52540	AT5	4680	AT5G52540.1	21338898	21340928	W		Br389.32	AT5G52540	5.3.group15
955	Br389.35	5.3.group15	A3	860	3333640	3337491	AT5G52440	AT5	4670	AT5G52440.1	21304122	21305839	W		Br389.35	AT5G52440	5.3.group15
956	Br389.36	5.3.group15	A3	861	3337492	3343046	AT5G52400	AT5	4666	AT5G52400.1	21290175	21292735	W		Br389.36	AT5G52400	5.3.group15
957	Br389.39	5.3.group15	A3	864	3350145	3352418	AT5G52380	AT5	4664	AT5G52380.1	21278747	21280287	W		Br389.39	AT5G52380	5.3.group15
958	Br389.41	5.3.group15	A3	866	3355306	3359223	AT5G52320	AT5	4658	AT5G52320.1	21262337	21263845	W		Br389.41	AT5G52320	5.3.group15
959	Br389.46	5.3.group15	A3	871	3371657	3378555	AT5G52290	AT5	4655	AT5G52290.1	21247579	21253780	W		Br389.46	AT5G52290	5.3.group15
960	Br389.48	5.3.group15	A3	873	3379598	3381191	AT5G52270	AT5	4653	AT5G52270.1	21238869	21239826	W		Br389.48	AT5G52270	5.3.group15
961	Br389.49	5.3.group15	A3	874	3381192	3384753	AT5G52600	AT5	4688	AT5G52600.1	21360423	21361194	W		Br389.49	AT5G52600	5.3.group15
962	Br389.51	5.3.group15	A3	876	3389037	3391131	AT5G52210	AT5	4647	AT5G52210.1	21222793	21224066	W		Br389.51	AT5G52210	5.3.group15
964	Br388.10	5.3.group15	A3	885	3443768	3446113	AT5G51840	AT5	4608	AT5G51840.1	21089369	21091357	W		Br388.10	AT5G51840	5.3.group15
965	Br388.16	5.3.group15	A3	890	3460519	3467759	AT5G51860	AT5	4611	AT5G51860.1	21099070	21101352	W		Br388.16	AT5G51860	5.3.group15
966	Br388.18	5.3.group15	A3	892	3471149	3475844	AT5G51950	AT5	4620	AT5G51950.1	21123319	21125785	W		Br388.18	AT5G51950	5.3.group15
967	Br388.20	5.3.group15	A3	894	3479860	3483542	AT5G51950	AT5	4620	AT5G51950.1	21123319	21125785	W		Br388.20	AT5G51950	5.3.group15
968	Br388.26	5.3.group15	A3	900	3494187	3502245	AT5G52040	AT5	4629	AT5G52040.2	21148307	21150544	W		Br388.26	AT5G52040	5.3.group15
969	Br388.32	5.3.group15	A3	906	3518958	3524249	AT5G52060	AT5	4631	AT5G52060.1	21169675	21170967	W		Br388.32	AT5G52060	5.3.group15
970	Br134.2	2.3.group5	A3	918	3595432	3598131	AT2G30000	AT2	2315	AT2G30000.1	12811119	12811451	0		Br134.2	AT2G30000	2.3.group5
971	Br134.16	2.3.group5	A3	932	3638640	3644241	AT2G30060	AT2	2320	AT2G30060.1	12834112	12835628	0		Br134.16	AT2G30060	2.3.group5
972	Br134.18	2.3.group5	A3	934	3648424	3656559	AT2G30070	AT2	2321	AT2G30070.1	12842174	12845543	0		Br134.18	AT2G30070	2.3.group5
973	Br134.21	2.3.group5	A3	937	3662235	3669763	AT2G30110	AT2	2325	AT2G30110.1	12859709	12864446	0		Br134.21	AT2G30110	2.3.group5
974	Br134.22	2.3.group5	A3	938	3669764	3673204	AT2G30340	AT2	2347	AT2G30340.1	12938383	12939617	0		Br134.22	AT2G30340	2.3.group5
975	Br134.23	2.3.group5	A3	939	3673205	3682566	AT2G30150	AT2	2330	AT2G30150.1	12881783	12883199	0		Br134.23	AT2G30150	2.3.group5
976	Br134.26	2.3.group5	A3	941	3691098	3695952	AT2G30200	AT2	2333	AT2G30200.1	12890239	12892559	0		Br134.26	AT2G30200	2.3.group5
977	Br134.28	2.3.group5	A3	943	3698025	3702648	AT2G30240	AT2	2337	AT2G30240.1	12906984	12909856	0		Br134.28	AT2G30240	2.3.group5
978	Br134.30	2.3.group5	A3	945	3705422	3709474	AT2G30270	AT2	2340	AT2G30270.1	12915104	12916134	0		Br134.30	AT2G30270	2.3.group5
979	Br134.33	2.3.group5	A3	948	3720070	3723904	AT2G30320	AT2	2345	AT2G30320.1	12932805	12934973	0		Br134.33	AT2G30320	2.3.group5
980	Br134.39	2.3.group5	A3	954	3734192	3740689	AT2G30360	AT2	2349	AT2G30360.1	12944342	12945649	0		Br134.39	AT2G30360	2.3.group5
981	Br134.41	2.3.group5	A3	956	3750500	3759575	AT2G30400	AT2	2354	AT2G30400.1	12963669	12964631	0		Br134.41	AT2G30400	2.3.group5
982	Br134.52	2.3.group5	A3	967	3789164	3793201	AT2G30470	AT2	2361	AT2G30470.1	12987981	12991801	0		Br134.52	AT2G30470	2.3.group5
983	Br134.58	2.3.group5	A3	973	3819211	3825149	AT2G30520	AT2	2366	AT2G30520.1	13009997	13012650	0		Br134.58	AT2G30520	2.3.group5
984	Br134.60	2.3.group5	A3	975	3828724	3829863	AT2G30540	AT2	2368	AT2G30540.1	13018336	13018644	0		Br134.60	AT2G30540	2.3.group5
985	Br134.62	2.3.group5	A3	977	3831744	3837586	AT2G30590	AT2	2374	AT2G30590.1	13040968	13042380	0		Br134.62	AT2G30590	2.3.group5
986	Br134.63	2.3.group5	A3	978	3837587	3843499	AT2G30620	AT2	2377	AT2G30620.1	13052437	13053344	0		Br134.63	AT2G30620	2.3.group5
987	Br134.64	2.3.group5	A3	979	3843500	3854800	AT2G30710	AT2	2386	AT2G30710.1	13093224	13096068	0		Br134.64	AT2G30710	2.3.group5
988	Br134.67	2.3.group5	A3	982	3862809	3874202	AT2G30770	AT2	2392	AT2G30770.1	13116986	13119083	0		Br134.67	AT2G30770	2.3.group5
989	Br134.71	2.3.group5	A3	985	3888329	3890638	AT2G30870	AT2	2401	AT2G30870.1	13148567	13149469	0		Br134.71	AT2G30870	2.3.group5
990	Br134.74	2.3.group5	A3	988	3895253	3899991	AT2G30890	AT2	2403	AT2G30890.1	13154851	13156740	0		Br134.74	AT2G30890	2.3.group5
992	Br134.76	2.3.group5	A3	990	3904534	3908638	AT2G31300	AT2	2452	AT2G31300.1	13353390	13356864	J		Br134.76	AT2G31300	2.3.group5
994	Br134.86	2.3.group5	A3	998	3941349	3952299	AT2G31060	AT2	2425	AT2G31060.2	13220573	13225621	J		Br134.86	AT2G31060	2.3.group5
995	Br134.90	2.3.group5	A3	1002	3968645	3970917	AT2G31130	AT2	2434	AT2G31130.1	13270906	13272611	J		Br134.90	AT2G31130	2.3.group5
996	Br134.92	2.3.group5	A3	1004	3972760	3974775	AT2G31140	AT2	2435	AT2G31140.1	13277165	13278696	J		Br134.92	AT2G31140	2.3.group5
997	Br134.95	2.3.group5	A3	1007	3981878	3987161	AT2G31180	AT2	2439	AT2G31180.1	13293883	13295252	J		Br134.95	AT2G31180	2.3.group5
998	Br134.97	2.3.group5	A3	1009	3991364	3996908	AT2G31230	AT2	2445	AT2G31230.1	13313753	13314484	J		Br134.97	AT2G31230	2.3.group5
999	Br134.99	2.3.group5	A3	1011	4004037	4007080	AT2G31270	AT2	2449	AT2G31270.1	13336114	13338621	J		Br134.99	AT2G31270	2.3.group5
1000	Br134.103	2.3.group5	A3	1015	4013333	4020585	AT2G31360	AT2	2460	AT2G31360.1	13379198	13380623	J		Br134.103	AT2G31360	2.3.group5
1001	Br134.108	2.3.group5	A3	1020	4036909	4038342	AT2G31410	AT2	2465	AT2G31410.1	13399297	13399896	J		Br134.108	AT2G31410	2.3.group5
1002	Br134.113	2.3.group5	A3	1025	4047239	4051126	AT2G31500	AT2	2475	AT2G31500.1	13421093	13423401	J		Br134.113	AT2G31500	2.3.group5
1003	Br134.114	2.3.group5	A3	1026	4051127	4056377	AT2G31510	AT2	2476	AT2G31510.1	13424068	13428247	J		Br134.114	AT2G31510	2.3.group5
1005	Br134.117	2.3.group5	A3	1029	4062101	4064662	AT2G31550	AT2	2479	AT2G31550.1	13440981	13441846	J		Br134.117	AT2G31550	2.3.group5
1006	Br134.122	2.3.group5	A3	1034	4076361	4078352	AT2G31610	AT2	2485	AT2G31610.1	13457461	13458746	J		Br134.122	AT2G31610	2.3.group5
1007	Br134.129	2.3.group5	A3	1041	4089810	4093519	AT2G31580	AT2	2482	AT2G31580.1	13448214	13452914	J		Br134.129	AT2G31580	2.3.group5
1008	Br134.133	2.3.group5	A3	1045	4102612	4110510	AT2G31660	AT2	2488	AT2G31660.1	13471596	13478430	J		Br134.133	AT2G31660	2.3.group5
1009	Br134.135	2.3.group5	A3	1047	4113424	4117244	AT2G31690	AT2	2491	AT2G31690.1	13483170	13484624	J		Br134.135	AT2G31690	2.3.group5
1010	Br134.138	2.3.group5	A3	1049	4121798	4131815	AT2G31730	AT2	2496	AT2G31730.1	13494860	13495670	J		Br134.138	AT2G31730	2.3.group5
1011	Br134.140	2.3.group5	A3	1051	4140778	4143724	AT2G31780	AT2	2502	AT2G31780.1	13522276	13524219	J		Br134.140	AT2G31780	2.3.group5
1012	Br134.142	2.3.group5	A3	1053	4148979	4153884	AT2G31810	AT2	2505	AT2G31810.1	13531348	13535323	J		Br134.142	AT2G31810	2.3.group5
1013	Br134.143	2.3.group5	A3	1054	4153885	4156006	AT2G31840	AT2	2508	AT2G31840.1	13545080	13546679	J		Br134.143	AT2G31840	2.3.group5
1014	Br134.146	2.3.group5	A3	1057	4162424	4175154	AT2G31900	AT2	2515	AT2G31900.1	13567837	13576700	J		Br134.146	AT2G31900	2.3.group5
1015	Br134.147	2.3.group5	A3	1058	4175155	4178993	AT2G31955	AT2	2522	AT2G31955.1	13591712	13593561	J		Br134.147	AT2G31955	2.3.group5
1016	Br134.153	2.3.group5	A3	1062	4196938	4201399	AT2G31990	AT2	2528	AT2G31990.1	13618577	13620628	J		Br134.153	AT2G31990	2.3.group5
1017	Br134.154	2.3.group5	A3	1063	4201400	4207444	AT2G32000	AT2	2529	AT2G32000.1	13623076	13628640	J		Br134.154	AT2G32000	2.3.group5
1018	Br134.157	2.3.group5	A3	1066	4211061	4213921	AT2G32060	AT2	2535	AT2G32060.1	13646305	13647181	J		Br134.157	AT2G32060	2.3.group5
1019	Br134.159	2.3.group5	A3	1068	4217251	4220706	AT2G32240	AT2	2553	AT2G32240.1	13691691	13694546	J		Br134.159	AT2G32240	2.3.group5
1020	Br134.162	2.3.group5	A3	1071	4228702	4230790	AT2G32280	AT2	2558	AT2G32280.1	13720287	13721054	J		Br134.162	AT2G32280	2.3.group5
1021	Br134.167	2.3.group5	A3	1076	4247024	4248572	AT2G32360	AT2	2567	AT2G32360.1	13744096	13744623	J		Br134.167	AT2G32360	2.3.group5
1022	Br134.168	2.3.group5	A3	1077	4248573	4252856	AT2G32400	AT2	2571	AT2G32400.1	13759742	13763310	J		Br134.168	AT2G32400	2.3.group5
1023	Br134.169	2.3.group5	A3	1078	4252857	4258033	AT2G32400	AT2	2571	AT2G32400.1	13759742	13763310	J		Br134.169	AT2G32400	2.3.group5
1024	Br134.170	2.3.group5	A3	1079	4258034	4263366	AT2G32460	AT2	2577	AT2G32460.1	13789496	13791440	J		Br134.170	AT2G32460	2.3.group5
1025	Br134.172	2.3.group5	A3	1081	4268275	4273952	AT2G32500	AT2	2581	AT2G32500.1	13802448	13804197	J		Br134.172	AT2G32500	2.3.group5
1026	Br134.180	2.3.group5	A3	1088	4306195	4311704	AT2G32700	AT2	2599	AT2G32700.3	13874312	13878921	J		Br134.180	AT2G32700	2.3.group5
1027	Br134.184	2.3.group5	A3	1092	4323551	4326182	AT2G32750	AT2	2604	AT2G32750.1	13896718	13898247	J		Br134.184	AT2G32750	2.3.group5
1028	Br134.185	2.3.group5	A3	1093	4326183	4329545	AT2G32760	AT2	2605	AT2G32760.1	13899217	13901372	J		Br134.185	AT2G32760	2.3.group5
1029	Br134.191	2.3.group5	A3	1098	4344655	4351867	AT2G32800	AT2	2612	AT2G32800.1	13923555	13926110	J		Br134.191	AT2G32800	2.3.group5
1030	Br134.192	2.3.group5	A3	1099	4351868	4353527	AT2G32820	AT2	2614	AT2G32820.1	13933114	13933863	J		Br134.192	AT2G32820	2.3.group5
1031	Br134.193	2.3.group5	A3	1100	4353528	4360316	AT2G32680	AT2	2598	AT2G32680.1	13867019	13869691	J		Br134.193	AT2G32680	2.3.group5
1032	Br134.208	2.3.group5	A3	1112	4402449	4408755	AT2G32970	AT2	2632	AT2G32970.1	13998821	14001159	J		Br134.208	AT2G32970	2.3.group5
1033	Br134.210	2.3.group5	A3	1114	4416825	4421676	AT2G32930	AT2	2628	AT2G32930.1	13973067	13975496	J		Br134.210	AT2G32930	2.3.group5
1034	Br134.219	2.3.group5	A3	1121	4447321	4452461	AT2G32900	AT2	2624	AT2G32900.1	13960884	13964547	J		Br134.219	AT2G32900	2.3.group5
1035	Br134.221	2.3.group5	A3	1123	4455765	4460630	AT2G32880	AT2	2621	AT2G32880.1	13956030	13957582	J		Br134.221	AT2G32880	2.3.group5
1036	Br134.222	2.3.group5	A3	1124	4460631	4465378	AT2G32850	AT2	2618	AT2G32850.2	13942525	13945054	J		Br134.222	AT2G32850	2.3.group5
1037	Br134.224	2.3.group5	A3	1126	4469558	4472319	AT2G33110	AT2	2646	AT2G33110.1	14048374	14049969	J		Br134.224	AT2G33110	2.3.group5
1038	Br134.225	2.3.group5	A3	1127	4472320	4477132	AT2G33150	AT2	2649	AT2G33150.1	14054891	14058060	J		Br134.225	AT2G33150	2.3.group5
1039	Br056.22	2.3.group5	A3	1147	4568220	4572613	AT2G33480	AT2	2687	AT2G33480.1	14188351	14189323	J		Br056.22	AT2G33480	2.3.group5
1040	Br139.1	2.3.group6	A3	1160	4629452	4637642	AT2G34480	AT2	2790	AT2G34480.1	14539995	14541240	J		Br139.1	AT2G34480	2.3.group6
1041	Br139.4	2.3.group6	A3	1163	4648696	4651401	AT2G34570	AT2	2799	AT2G34570.1	14570127	14571760	J		Br139.4	AT2G34570	2.3.group6
1042	Br139.6	2.3.group6	A3	1165	4655987	4662296	AT2G34630	AT2	2806	AT2G34630.2	14585768	14588711	J		Br139.6	AT2G34630	2.3.group6
1043	Br139.9	2.3.group6	A3	1168	4666295	4679081	AT2G34680	AT2	2812	AT2G34680.1	14624026	14635379	J		Br139.9	AT2G34680	2.3.group6
1044	Br139.10	2.3.group6	A3	1169	4679082	4681574	AT2G34690	AT2	2813	AT2G34690.1	14637504	14638858	J		Br139.10	AT2G34690	2.3.group6
1045	Br139.14	2.3.group6	A3	1173	4691492	4697317	AT2G34750	AT2	2819	AT2G34750.1	14667528	14670871	J		Br139.14	AT2G34750	2.3.group6
1046	Br139.18	2.3.group6	A3	1176	4704249	4707262	AT2G34770	AT2	2820	AT2G34770.1	14673855	14675140	J		Br139.18	AT2G34770	2.3.group6
1047	Br139.22	2.3.group6	A3	1180	4722284	4726506	AT2G34810	AT2	2824	AT2G34810.1	14692371	14693993	J		Br139.22	AT2G34810	2.3.group6
1048	Br139.24	2.3.group6	A3	1182	4730151	4739064	AT2G34820	AT2	2825	AT2G34820.1	14696711	14697673	J		Br139.24	AT2G34820	2.3.group6
1050	Br139.27	2.3.group6	A3	1185	4742349	4748098	AT2G34930	AT2	2838	AT2G34930.1	14744248	14746965	J		Br139.27	AT2G34930	2.3.group6
1051	Br139.28	2.3.group6	A3	1186	4748099	4756204	AT2G35050	AT2	2850	AT2G35050.1	14776787	14781875	J		Br139.28	AT2G35050	2.3.group6
1052	Br139.33	2.3.group6	A3	1191	4766721	4768863	AT2G35120	AT2	2858	AT2G35120.1	14812992	14814353	J		Br139.33	AT2G35120	2.3.group6
1054	Br139.34	2.3.group6	A3	1192	4768864	4774013	AT2G35155	AT2	2862	AT2G35155.1	14826288	14828409	J		Br139.34	AT2G35155	2.3.group6
1055	Br139.37	2.3.group6	A3	1195	4778676	4781299	AT2G35230	AT2	2869	AT2G35230.1	14849950	14851158	J		Br139.37	AT2G35230	2.3.group6
1056	Br139.39	2.3.group6	A3	1197	4782563	4788790	AT2G35260	AT2	2872	AT2G35260.1	14856721	14858680	J		Br139.39	AT2G35260	2.3.group6
1057	Br139.47	2.3.group6	A3	1203	4808225	4813718	AT2G35320	AT2	2878	AT2G35320.1	14874153	14875466	J		Br139.47	AT2G35320	2.3.group6
1058	Br139.51	2.3.group6	A3	1206	4822926	4826773	AT2G35530	AT2	2898	AT2G35530.1	14930359	14933104	J		Br139.51	AT2G35530	2.3.group6
1059	Br139.52	2.3.group6	A3	1207	4826774	4833413	AT2G35550	AT2	2900	AT2G35550.1	14936605	14937697	J		Br139.52	AT2G35550	2.3.group6
1060	Br142.1	2.3.group7	A3	1208	4833414	4843496	AT2G36200	AT2	2968	AT2G36200.1	15186818	15192268	J		Br142.1	AT2G36200	2.3.group7
1061	Br142.4	2.3.group7	A3	1210	4847338	4852212	AT2G36210	AT2	2969	AT2G36210.1	15193405	15193812	J		Br142.4	AT2G36210	2.3.group7
1062	Br142.6	2.3.group7	A3	1212	4856038	4858966	AT2G36305	AT2	2980	AT2G36305.1	15221686	15223528	J		Br142.6	AT2G36305	2.3.group7
1063	Br142.10	2.3.group7	A3	1216	4871019	4873927	AT2G36320	AT2	2982	AT2G36320.1	15236467	15236952	J		Br142.10	AT2G36320	2.3.group7
1064	Br142.12	2.3.group7	A3	1218	4875403	4879841	AT2G36325	AT2	2983	AT2G36325.1	15238488	15240303	J		Br142.12	AT2G36325	2.3.group7
1065	Br142.15	2.3.group7	A3	1221	4885362	4893125	AT2G36380	AT2	2990	AT2G36380.1	15264662	15270706	J		Br142.15	AT2G36380	2.3.group7
1066	Br142.16	2.3.group7	A3	1222	4893126	4899997	AT2G36400	AT2	2992	AT2G36400.1	15277379	15279696	J		Br142.16	AT2G36400	2.3.group7
1067	Br142.19	2.3.group7	A3	1225	4908297	4913069	AT2G36355	AT2	2987	AT2G36355.1	15249528	15250355	J		Br142.19	AT2G36355	2.3.group7
1069	Br142.23	2.3.group7	A3	1228	4923180	4932030	AT2G36420	AT2	2995	AT2G36420.1	15293577	15296069	J		Br142.23	AT2G36420	2.3.group7
1071	Br142.26	2.3.group7	A3	1231	4936391	4939783	AT2G36470	AT2	3000	AT2G36470.1	15306464	15307447	J		Br142.26	AT2G36470	2.3.group7
1072	Br142.28	2.3.group7	A3	1233	4941993	4948790	AT2G36530	AT2	3005	AT2G36530.1	15328160	15330865	J		Br142.28	AT2G36530	2.3.group7
1074	Br144.13	2.3.group7	A3	1244	5006258	5007769	AT2G37130	AT2	3071	AT2G37130.1	15605304	15607083	J		Br144.13	AT2G37130	2.3.group7
1075	Br144.14	2.3.group7	A3	1245	5007770	5010102	AT2G37110	AT2	3069	AT2G37110.1	15599768	15600805	J		Br144.14	AT2G37110	2.3.group7
1076	Br144.20	2.3.group7	A3	1251	5025143	5031838	AT2G37050	AT2	3063	AT2G37050.3	15576369	15580556	J		Br144.20	AT2G37050	2.3.group7
1077	Br144.21	2.3.group7	A3	1252	5031839	5034048	AT2G37030	AT2	3060	AT2G37030.1	15560811	15561185	J		Br144.21	AT2G37030	2.3.group7
1078	Br144.26	2.3.group7	A3	1257	5043408	5046523	AT2G36990	AT2	3055	AT2G36990.1	15544581	15547095	J		Br144.26	AT2G36990	2.3.group7
1079	Br144.28	2.3.group7	A3	1259	5051145	5056956	AT2G36950	AT2	3050	AT2G36950.1	15522295	15523833	J		Br144.28	AT2G36950	2.3.group7
1081	Br150.30	2.3.group8	A3	1263	5081917	5085721	AT2G39660	AT2	3324	AT2G39660.1	16539021	16540679	J		Br150.30	AT2G39660	2.3.group8
1082	Br150.26	2.3.group8	A3	1267	5094529	5097019	AT2G39720	AT2	3330	AT2G39720.1	16574584	16575789	J		Br150.26	AT2G39720	2.3.group8
1083	Br150.16	2.3.group8	A3	1277	5123104	5128424	AT2G39770	AT2	3336	AT2G39770.1	16596479	16597819	J		Br150.16	AT2G39770	2.3.group8
1084	Br150.14	2.3.group8	A3	1279	5135979	5141526	AT2G39805	AT2	3341	AT2G39805.2	16617294	16619431	J		Br150.14	AT2G39805	2.3.group8
1085	Br150.13	2.3.group8	A3	1280	5141527	5144563	AT2G39830	AT2	3344	AT2G39830.1	16627028	16630736	J		Br150.13	AT2G39830	2.3.group8
1086	Br150.8	2.3.group8	A3	1284	5161010	5163746	AT2G39840	AT2	3345	AT2G39840.1	16634508	16635867	J		Br150.8	AT2G39840	2.3.group8
1087	Br150.4	2.3.group8	A3	1288	5171270	5173465	AT2G39910	AT2	3352	AT2G39910.1	16667682	16669964	J		Br150.4	AT2G39910	2.3.group8
1088	Br150.3	2.3.group8	A3	1289	5173466	5178467	AT2G39940	AT2	3355	AT2G39940.1	16679926	16682564	J		Br150.3	AT2G39940	2.3.group8
1089	Br150.2	2.3.group8	A3	1290	5178468	5182926	AT2G39960	AT2	3357	AT2G39960.1	16688744	16690569	J		Br150.2	AT2G39960	2.3.group8
1090	Br150.1	2.3.group8	A3	1291	5182927	5190122	AT2G39990	AT2	3361	AT2G39990.1	16705410	16707007	J		Br150.1	AT2G39990	2.3.group8
1091	Br154.1	2.3.group9	A3	1292	5190123	5199435	AT2G41140	AT2	3487	AT2G41140.1	17157570	17160456	J		Br154.1	AT2G41140	2.3.group9
1092	Br154.4	2.3.group9	A3	1295	5206241	5211181	AT2G41190	AT2	3492	AT2G41190.1	17174639	17177223	J		Br154.4	AT2G41190	2.3.group9
1093	Br154.7	2.3.group9	A3	1297	5213817	5218130	AT2G41210	AT2	3494	AT2G41210.1	17180705	17183653	J		Br154.7	AT2G41210	2.3.group9
1094	Br154.16	2.3.group9	A3	1304	5267315	5273390	AT2G41300	AT2	3502	AT2G41300.1	17221390	17223370	J		Br154.16	AT2G41300	2.3.group9
1095	Br154.23	2.3.group9	A3	1311	5289891	5292509	AT2G41350	AT2	3506	AT2G41350.2	17238643	17240536	J		Br154.23	AT2G41350	2.3.group9
1096	Br154.24	2.3.group9	A3	1312	5292510	5301185	AT2G41420	AT2	3514	AT2G41420.1	17273872	17274951	J		Br154.24	AT2G41420	2.3.group9
1097	Br154.26	2.3.group9	A3	1314	5309159	5312017	AT2G41460	AT2	3518	AT2G41460.1	17292809	17295847	J		Br154.26	AT2G41460	2.3.group9
1098	Br154.27	2.3.group9	A3	1315	5312018	5315089	AT2G41480	AT2	3520	AT2G41480.1	17304064	17305807	J		Br154.27	AT2G41480	2.3.group9
1099	Br159.5	2.3.group10	A3	1320	5345077	5348597	AT2G44560	AT2	3839	AT2G44560.1	18398990	18400730	J		Br159.5	AT2G44560	2.3.group10
1100	Br159.6	2.3.group10	A3	1321	5348598	5351485	AT2G44610	AT2	3845	AT2G44610.1	18418854	18420959	J		Br159.6	AT2G44610	2.3.group10
1101	Br159.8	2.3.group10	A3	1323	5352550	5355998	AT2G44640	AT2	3848	AT2G44640.1	18424362	18426139	J		Br159.8	AT2G44640	2.3.group10
1102	Br159.13	2.3.group10	A3	1328	5364265	5367694	AT2G44740	AT2	3858	AT2G44740.1	18449362	18450379	J		Br159.13	AT2G44740	2.3.group10
1104	Br159.15	2.3.group10	A3	1330	5370063	5374750	AT2G44745	AT2	3859	AT2G44745.1	18454557	18456079	J		Br159.15	AT2G44745	2.3.group10
1105	Br159.17	2.3.group10	A3	1332	5379750	5383862	AT2G44790	AT2	3863	AT2G44790.1	18469257	18470307	J		Br159.17	AT2G44790	2.3.group10
1106	Br159.20	2.3.group10	A3	1335	5397206	5403261	AT2G44940	AT2	3878	AT2G44940.1	18544369	18545256	J		Br159.20	AT2G44940	2.3.group10
1107	Br159.23	2.3.group10	A3	1338	5412899	5418285	AT2G45080	AT2	3890	AT2G45080.1	18598763	18599518	J		Br159.23	AT2G45080	2.3.group10
1108	Br159.24	2.3.group10	A3	1339	5418286	5422581	AT2G45110	AT2	3892	AT2G45110.1	18606650	18608312	J		Br159.24	AT2G45110	2.3.group10
1110	Br159.29	2.3.group10	A3	1344	5442008	5445372	AT2G45150	AT2	3897	AT2G45150.1	18620477	18622422	J		Br159.29	AT2G45150	2.3.group10
1111	Br159.30	2.3.group10	A3	1345	5445373	5452497	AT2G45160	AT2	3898	AT2G45160.1	18625185	18627107	J		Br159.30	AT2G45160	2.3.group10
1112	Br132.19	2.3.group9	A3	1362	5530563	5533893	AT2G41970	AT2	3572	AT2G41970.1	17527595	17529382	J		Br132.19	AT2G41970	2.3.group9
1113	Br128.1	2.3.group4	A3	1371	5568913	5578269	AT2G27500	AT2	2069	AT2G27500.1	11759442	11760922	I		Br128.1	AT2G27500	2.3.group4
1114	Br128.2	2.3.group4	A3	1372	5578270	5580586	AT2G27490	AT2	2068	AT2G27490.1	11755165	11756087	I		Br128.2	AT2G27490	2.3.group4
1115	Br128.6	2.3.group4	A3	1375	5585241	5591960	AT2G27430	AT2	2063	AT2G27430.1	11736992	11740248	I		Br128.6	AT2G27430	2.3.group4
1116	Br128.13	2.3.group4	A3	1381	5609329	5616112	AT2G27310	AT2	2048	AT2G27310.1	11691032	11692045	I		Br128.13	AT2G27310	2.3.group4
1118	Br128.19	2.3.group4	A3	1386	5641143	5649104	AT2G27170	AT2	2033	AT2G27170.1	11616397	11624142	I		Br128.19	AT2G27170	2.3.group4
1119	Br128.22	2.3.group4	A3	1389	5653700	5658493	AT2G27110	AT2	2026	AT2G27110.1	11584047	11587483	I		Br128.22	AT2G27110	2.3.group4
1120	Br128.23	2.3.group4	A3	1390	5658494	5662465	AT2G27080	AT2	2023	AT2G27080.1	11573461	11574243	I		Br128.23	AT2G27080	2.3.group4
1121	Br128.25	2.3.group4	A3	1391	5662466	5667760	AT2G27035	AT2	2018	AT2G27035.1	11542748	11543329	I		Br128.25	AT2G27035	2.3.group4
1122	Br128.29	2.3.group4	A3	1395	5676844	5680521	AT2G26990	AT2	2013	AT2G26990.1	11526762	11529490	I		Br128.29	AT2G26990	2.3.group4
1123	Br128.31	2.3.group4	A3	1397	5682653	5685472	AT2G26960	AT2	2009	AT2G26960.1	11513143	11514503	I		Br128.31	AT2G26960	2.3.group4
1124	Br128.32	2.3.group4	A3	1398	5685473	5687600	AT2G26840	AT2	1996	AT2G26840.1	11454424	11455949	I		Br128.32	AT2G26840	2.3.group4
1125	Br263.4	4.3.group3	A3	1406	5713944	5717305	AT4G10050	AT4	859	AT4G10050.1	6284617	6287183	P		Br263.4	AT4G10050	4.3.group3
1126	Br263.6	4.3.group3	A3	1408	5719664	5723884	AT4G10180	AT4	873	AT4G10180.1	6346539	6349142	P		Br263.6	AT4G10180	4.3.group3
1127	Br263.7	4.3.group3	A3	1409	5723885	5725268	AT4G10250	AT4	880	AT4G10250.1	6370533	6371120	P		Br263.7	AT4G10250	4.3.group3
1128	Br263.8	4.3.group3	A3	1410	5725269	5727329	AT4G10260	AT4	881	AT4G10260.1	6371482	6372766	P		Br263.8	AT4G10260	4.3.group3
1129	Br263.15	4.3.group3	A3	1416	5739773	5744257	AT4G10310	AT4	887	AT4G10310.1	6392004	6395663	P		Br263.15	AT4G10310	4.3.group3
1130	Br263.17	4.3.group3	A3	1418	5747003	5751670	AT4G10350	AT4	891	AT4G10350.1	6415283	6416825	P		Br263.17	AT4G10350	4.3.group3
1131	Br263.18	4.3.group3	A3	1419	5751671	5759376	AT4G10380	AT4	894	AT4G10380.1	6431526	6434506	P		Br263.18	AT4G10380	4.3.group3
1132	Br263.22	4.3.group3	A3	1423	5772154	5779486	AT4G10500	AT4	907	AT4G10500.1	6491085	6492338	P		Br263.22	AT4G10500	4.3.group3
1133	Br263.28	4.3.group3	A3	1426	5796767	5800061	AT4G10500	AT4	907	AT4G10500.1	6491085	6492338	P		Br263.28	AT4G10500	4.3.group3
1134	Br263.29	4.3.group3	A3	1427	5800062	5806698	AT4G10570	AT4	914	AT4G10570.1	6523653	6528054	P		Br263.29	AT4G10570	4.3.group3
1136	Br263.33	4.3.group3	A3	1430	5815905	5822084	AT4G10640	AT4	923	AT4G10640.1	6571995	6574308	P		Br263.33	AT4G10640	4.3.group3
1137	Br263.36	4.3.group3	A3	1433	5831187	5836051	AT4G10670	AT4	926	AT4G10670.1	6584723	6585754	P		Br263.36	AT4G10670	4.3.group3
1139	Br263.38	4.3.group3	A3	1435	5840314	5846114	AT4G10790	AT4	939	AT4G10790.1	6640748	6643031	P		Br263.38	AT4G10790	4.3.group3
1140	Br263.41	4.3.group3	A3	1437	5849119	5855410	AT4G10840	AT4	943	AT4G10840.1	6656610	6659029	P		Br263.41	AT4G10840	4.3.group3
1142	Br386.10	5.3.group14	A3	1445	5891669	5896047	AT5G49920	AT5	4405	AT5G49920.1	20323863	20324809	W		Br386.10	AT5G49920	5.3.group14
1143	Br386.11	5.3.group14	A3	1446	5896048	5902052	AT5G49930	AT5	4406	AT5G49930.1	20325486	20329962	W		Br386.11	AT5G49930	5.3.group14
1144	Br386.14	5.3.group14	A3	1449	5908474	5913329	AT5G49970	AT5	4411	AT5G49970.1	20346439	20350126	W		Br386.14	AT5G49970	5.3.group14
1145	Br386.17	5.3.group14	A3	1452	5922760	5926679	AT5G50020	AT5	4416	AT5G50020.1	20368817	20371350	W		Br386.17	AT5G50020	5.3.group14
1146	Br386.23	5.3.group14	A3	1458	5939512	5943834	AT5G50120	AT5	4427	AT5G50120.1	20399856	20401022	W		Br386.23	AT5G50120	5.3.group14
1147	Br386.24	5.3.group14	A3	1459	5943835	5948145	AT5G50175	AT5	4433	AT5G50175.1	20445369	20445707	W		Br386.24	AT5G50175	5.3.group14
1148	Br386.26	5.3.group14	A3	1461	5951336	5956364	AT5G50180	AT5	4434	AT5G50180.1	20448342	20450109	W		Br386.26	AT5G50180	5.3.group14
1150	Br386.32	5.3.group14	A3	1467	5970350	5975136	AT5G50260	AT5	4442	AT5G50260.1	20472831	20474088	W		Br386.32	AT5G50260	5.3.group14
1151	Br386.38	5.3.group14	A3	1473	5994628	5999454	AT5G50320	AT5	4448	AT5G50320.1	20498426	20502037	W		Br386.38	AT5G50320	5.3.group14
1152	Br386.40	5.3.group14	A3	1475	6006618	6016664	AT5G50350	AT5	4453	AT5G50350.1	20515923	20518837	W		Br386.40	AT5G50350	5.3.group14
1153	Br262.7	4.3.group2	A3	1482	6049152	6053305	AT4G09650	AT4	818	AT4G09650.1	6100796	6101500	P		Br262.7	AT4G09650	4.3.group2
1154	Br262.10	4.3.group2	A3	1485	6063590	6067745	AT4G09620	AT4	814	AT4G09620.1	6077119	6078896	P		Br262.10	AT4G09620	4.3.group2
1155	Br262.13	4.3.group2	A3	1488	6072160	6077078	AT4G09570	AT4	809	AT4G09570.1	6049557	6052181	P		Br262.13	AT4G09570	4.3.group2
1156	Br262.14	4.3.group2	A3	1489	6077079	6086013	AT4G09560	AT4	808	AT4G09560.1	6041649	6043678	P		Br262.14	AT4G09560	4.3.group2
1157	Br262.16	4.3.group2	A3	1491	6093535	6101267	AT4G09510	AT4	803	AT4G09510.1	6021309	6023307	P		Br262.16	AT4G09510	4.3.group2
1158	Br262.18	4.3.group2	A3	1492	6101268	6105987	AT4G09460	AT4	799	AT4G09460.1	5993016	5994035	P		Br262.18	AT4G09460	4.3.group2
1159	Br262.23	4.3.group2	A3	1495	6111790	6116457	AT4G09200	AT4	778	AT4G09200.1	5859377	5861668	P		Br262.23	AT4G09200	4.3.group2
1163	Br262.27	4.3.group2	A3	1499	6120488	6122098	AT4G09170	AT4	775	AT4G09170.1	5843004	5843405	P		Br262.27	AT4G09170	4.3.group2
1164	Br262.29	4.3.group2	A3	1501	6126907	6132269	AT4G09140	AT4	771	AT4G09140.1	5817104	5821032	P		Br262.29	AT4G09140	4.3.group2
1165	Br262.32	4.3.group2	A3	1504	6138175	6140719	AT4G09060	AT4	763	AT4G09060.1	5797778	5800250	P		Br262.32	AT4G09060	4.3.group2
1166	Br262.37	4.3.group2	A3	1509	6152485	6161103	AT4G09020	AT4	760	AT4G09020.1	5784096	5788836	P		Br262.37	AT4G09020	4.3.group2
1167	Br265.28	4.3.group5	A3	1510	6161104	6168710	AT4G11420	AT4	1006	AT4G11420.1	6947829	6952048	P		Br265.28	AT4G11420	4.3.group5
1168	Br265.27	4.3.group5	A3	1511	6168711	6173841	AT4G11480	AT4	1012	AT4G11480.1	6971403	6973794	P		Br265.27	AT4G11480	4.3.group5
1170	Br265.19	4.3.group5	A3	1517	6198350	6204300	AT4G11480	AT4	1012	AT4G11480.1	6971403	6973794	P		Br265.19	AT4G11480	4.3.group5
1173	Br265.17	4.3.group5	A3	1519	6214710	6224965	AT4G11580	AT4	1021	AT4G11580.1	7006642	7007732	P		Br265.17	AT4G11580	4.3.group5
1174	Br265.16	4.3.group5	A3	1520	6224966	6229224	AT4G11660	AT4	1030	AT4G11660.1	7043000	7044221	P		Br265.16	AT4G11660	4.3.group5
1175	Br265.11	4.3.group5	A3	1524	6243072	6247757	AT4G11840	AT4	1049	AT4G11840.1	7122146	7125876	P		Br265.11	AT4G11840	4.3.group5
1177	Br265.10	4.3.group5	A3	1525	6247758	6253983	AT4G11710	AT4	1035	AT4G11710.1	7061143	7062786	P		Br265.10	AT4G11710	4.3.group5
1178	Br265.8	4.3.group5	A3	1527	6258945	6267175	AT4G11840	AT4	1049	AT4G11840.1	7122146	7125876	P		Br265.8	AT4G11840	4.3.group5
1179	Br265.7	4.3.group5	A3	1528	6267176	6271011	AT4G11890	AT4	1055	AT4G11890.3	7148263	7149766	P		Br265.7	AT4G11890	4.3.group5
1180	Br265.5	4.3.group5	A3	1530	6273864	6279575	AT4G11920	AT4	1058	AT4G11920.1	7160612	7163251	P		Br265.5	AT4G11920	4.3.group5
1181	Br265.2	4.3.group5	A3	1533	6288815	6293806	AT4G12010	AT4	1068	AT4G12010.1	7197319	7201387	P		Br265.2	AT4G12010	4.3.group5
1182	Br265.1	4.3.group5	A3	1534	6293807	6301729	AT4G12030	AT4	1070	AT4G12030.2	7210975	7212707	P		Br265.1	AT4G12030	4.3.group5
1183	Br174.2	3.3.group3	A3	1586	6540509	6544002	AT3G07630	AT3	717	AT3G07630.1	2435463	2437536	F		Br174.2	AT3G07630	3.3.group3
1184	Br174.3	3.3.group3	A3	1587	6544003	6545552	AT3G07600	AT3	714	AT3G07600.1	2424306	2424960	F		Br174.3	AT3G07600	3.3.group3
1185	Br174.6	3.3.group3	A3	1590	6550070	6552485	AT3G07565	AT3	709	AT3G07565.3	2413829	2415878	F		Br174.6	AT3G07565	3.3.group3
1186	Br174.11	3.3.group3	A3	1595	6562732	6564402	AT3G07510	AT3	702	AT3G07510.1	2393901	2394470	F		Br174.11	AT3G07510	3.3.group3
1187	Br174.17	3.3.group3	A3	1601	6574290	6578146	AT3G07420	AT3	692	AT3G07420.1	2374185	2376650	F		Br174.17	AT3G07420	3.3.group3
1188	Br174.23	3.3.group3	A3	1607	6598807	6605048	AT3G07330	AT3	683	AT3G07330.1	2336127	2338948	F		Br174.23	AT3G07330	3.3.group3
1189	Br174.28	3.3.group3	A3	1611	6616290	6620507	AT3G07250	AT3	676	AT3G07250.1	2300585	2308311	F		Br174.28	AT3G07250	3.3.group3
1190	Br174.29	3.3.group3	A3	1612	6620508	6623040	AT3G07195	AT3	671	AT3G07195.1	2288965	2290315	F		Br174.29	AT3G07195	3.3.group3
1191	Br174.32	3.3.group3	A3	1615	6626892	6639829	AT3G07160	AT3	667	AT3G07160.1	2265148	2279389	F		Br174.32	AT3G07160	3.3.group3
1192	Br174.40	3.3.group3	A3	1623	6650778	6652892	AT3G07120	AT3	663	AT3G07120.1	2254566	2255648	F		Br174.40	AT3G07120	3.3.group3
1193	Br174.43	3.3.group3	A3	1625	6654615	6659578	AT3G07100	AT3	661	AT3G07100.1	2245695	2250083	F		Br174.43	AT3G07100	3.3.group3
1194	Br166.3	3.3.group1	A3	1629	6674702	6677603	AT3G01090	AT3	11	AT3G01090.2	31444	34150	F		Br166.3	AT3G01090	3.3.group1
1195	Br166.5	3.3.group1	A3	1631	6683473	6689666	AT3G01120	AT3	13	AT3G01120.1	39241	41872	F		Br166.5	AT3G01120	3.3.group1
1196	Br166.9	3.3.group1	A3	1635	6695063	6696037	AT3G01220	AT3	25	AT3G01220.1	73606	75302	F		Br166.9	AT3G01220	3.3.group1
1197	Br166.10	3.3.group1	A3	1636	6696038	6697178	AT3G01240	AT3	27	AT3G01240.1	78552	78944	F		Br166.10	AT3G01240	3.3.group1
1201	Br166.18	3.3.group1	A3	1644	6717416	6723478	AT3G01310	AT3	34	AT3G01310.1	94350	101610	F		Br166.18	AT3G01310	3.3.group1
1202	Br166.25	3.3.group1	A3	1650	6735460	6748024	AT3G01410	AT3	55	AT3G01410.1	153657	155446	F		Br166.25	AT3G01410	3.3.group1
1204	Br166.26	3.3.group1	A3	1651	6748025	6753817	AT3G01530	AT3	70	AT3G01530.1	210359	211158	F		Br166.26	AT3G01530	3.3.group1
1206	Br166.31	3.3.group1	A3	1655	6765911	6768575	AT3G01580	AT3	75	AT3G01580.1	223536	225461	F		Br166.31	AT3G01580	3.3.group1
1207	Br166.34	3.3.group1	A3	1658	6773963	6778530	AT3G01610	AT3	78	AT3G01610.1	231794	235064	F		Br166.34	AT3G01610	3.3.group1
1209	Br166.37	3.3.group1	A3	1661	6784820	6789219	AT3G01670	AT3	84	AT3G01670.1	247295	250268	F		Br166.37	AT3G01670	3.3.group1
1210	Br166.42	3.3.group1	A3	1666	6798414	6800333	AT3G01740	AT3	91	AT3G01740.1	268125	268505	F		Br166.42	AT3G01740	3.3.group1
1211	Br166.43	3.3.group1	A3	1667	6800334	6804516	AT3G01750	AT3	92	AT3G01750.1	270622	272698	F		Br166.43	AT3G01750	3.3.group1
1212	Br166.47	3.3.group1	A3	1671	6812747	6814265	AT3G01830	AT3	100	AT3G01830.1	296121	296561	F		Br166.47	AT3G01830	3.3.group1
1213	Br166.49	3.3.group1	A3	1673	6816698	6822624	AT3G01880	AT3	105	AT3G01880.1	307789	309567	F		Br166.49	AT3G01880	3.3.group1
1214	Br166.50	3.3.group1	A3	1674	6822625	6834302	AT3G02000	AT3	117	AT3G02000.1	332519	332929	F		Br166.50	AT3G02000	3.3.group1
1216	Br169.5	3.3.group1	A3	1684	6890210	6895015	AT3G02250	AT3	144	AT3G02250.1	424192	426383	F		Br169.5	AT3G02250	3.3.group1
1218	Br169.7	3.3.group1	A3	1686	6897355	6903346	AT3G02280	AT3	147	AT3G02280.1	453653	457666	F		Br169.7	AT3G02280	3.3.group1
1221	Br169.12	3.3.group1	A3	1690	6911107	6913564	AT3G02400	AT3	159	AT3G02400.1	489837	491594	F		Br169.12	AT3G02400	3.3.group1
1222	Br169.16	3.3.group1	A3	1694	6920743	6925569	AT3G02490	AT3	168	AT3G02490.1	513614	515611	F		Br169.16	AT3G02490	3.3.group1
1224	Br169.18	3.3.group1	A3	1696	6929600	6933487	AT3G02500	AT3	170	AT3G02500.1	519371	521635	F		Br169.18	AT3G02500	3.3.group1
1227	Br169.26	3.3.group1	A3	1704	6948965	6951731	AT3G02590	AT3	180	AT3G02590.1	549347	550560	F		Br169.26	AT3G02590	3.3.group1
1229	Br169.30	3.3.group1	A3	1708	6959171	6961616	AT3G02660	AT3	187	AT3G02660.1	570228	571763	F		Br169.30	AT3G02660	3.3.group1
1230	Br169.32	3.3.group1	A3	1710	6965300	6969265	AT3G02760	AT3	197	AT3G02760.1	597595	599445	F		Br169.32	AT3G02760	3.3.group1
1232	Br169.35	3.3.group1	A3	1713	6974186	6976487	AT3G02800	AT3	201	AT3G02800.1	606645	607711	F		Br169.35	AT3G02800	3.3.group1
1236	Br169.39	3.3.group1	A3	1717	6985312	6990426	AT3G02850	AT3	206	AT3G02850.1	619708	623480	F		Br169.39	AT3G02850	3.3.group1
1237	Br169.40	3.3.group1	A3	1718	6990427	6993710	AT3G02870	AT3	208	AT3G02870.1	627749	629689	F		Br169.40	AT3G02870	3.3.group1
1238	Br169.42	3.3.group1	A3	1720	6996587	6999707	AT3G02970	AT3	220	AT3G02970.1	669224	670502	F		Br169.42	AT3G02970	3.3.group1
1239	Br169.43	3.3.group1	A3	1721	6999708	7003525	AT3G02990	AT3	222	AT3G02990.1	673621	675995	F		Br169.43	AT3G02990	3.3.group1
1241	Br169.45	3.3.group1	A3	1723	7006206	7011301	AT3G03090	AT3	232	AT3G03090.1	700756	704586	F		Br169.45	AT3G03090	3.3.group1
1244	Br169.49	3.3.group1	A3	1727	7016201	7018069	AT3G03170	AT3	240	AT3G03170.1	732073	732736	F		Br169.49	AT3G03170	3.3.group1
1245	Br169.50	3.3.group1	A3	1728	7018070	7019431	AT3G03272	AT3	251	AT3G03272.1	763840	764202	F		Br169.50	AT3G03272	3.3.group1
1246	Br169.54	3.3.group1	A3	1732	7022344	7024555	AT3G03470	AT3	272	AT3G03470.1	824699	826352	F		Br169.54	AT3G03470	3.3.group1
1247	Br169.55	3.3.group1	A3	1733	7024556	7027127	AT3G03490	AT3	274	AT3G03490.1	830309	831766	F		Br169.55	AT3G03490	3.3.group1
1248	Br169.60	3.3.group1	A3	1737	7044113	7045777	AT3G03600	AT3	285	AT3G03600.1	867854	868513	F		Br169.60	AT3G03600	3.3.group1
1249	Br169.61	3.3.group1	A3	1738	7045778	7049580	AT3G03670	AT3	292	AT3G03670.1	901992	903356	F		Br169.61	AT3G03670	3.3.group1
1250	Br169.62	3.3.group1	A3	1739	7049581	7056956	AT3G03710	AT3	296	AT3G03710.1	919549	924913	F		Br169.62	AT3G03710	3.3.group1
1251	Br169.67	3.3.group1	A3	1743	7071555	7074784	AT3G03760	AT3	301	AT3G03760.1	943639	944680	F		Br169.67	AT3G03760	3.3.group1
1252	Br169.69	3.3.group1	A3	1745	7075767	7081472	AT3G03770	AT3	302	AT3G03770.1	945310	948443	F		Br169.69	AT3G03770	3.3.group1
1253	Br169.72	3.3.group1	A3	1748	7088797	7092984	AT3G03810	AT3	308	AT3G03810.1	972197	975908	F		Br169.72	AT3G03810	3.3.group1
1254	Br169.77	3.3.group1	A3	1751	7100074	7104693	AT3G03860	AT3	314	AT3G03860.1	992472	994322	F		Br169.77	AT3G03860	3.3.group1
1255	Br169.79	3.3.group1	A3	1753	7108657	7113043	AT3G03960	AT3	324	AT3G03960.1	1024439	1027611	F		Br169.79	AT3G03960	3.3.group1
1256	Br169.80	3.3.group1	A3	1754	7113044	7115510	AT3G04050	AT3	333	AT3G04050.1	1049802	1051529	F		Br169.80	AT3G04050	3.3.group1
1257	Br169.85	3.3.group1	A3	1757	7121085	7127772	AT3G04120	AT3	340	AT3G04120.1	1081084	1083138	F		Br169.85	AT3G04120	3.3.group1
1258	Br169.90	3.3.group1	A3	1760	7137448	7143475	AT3G04180	AT3	346	AT3G04180.1	1097525	1098322	F		Br169.90	AT3G04180	3.3.group1
1259	Br169.91	3.3.group1	A3	1761	7143476	7145292	AT3G04230	AT3	351	AT3G04230.1	1113176	1113616	F		Br169.91	AT3G04230	3.3.group1
1260	Br169.93	3.3.group1	A3	1763	7147208	7153357	AT3G04290	AT3	357	AT3G04290.1	1133627	1136230	F		Br169.93	AT3G04290	3.3.group1
1261	Br169.95	3.3.group1	A3	1765	7156567	7158119	AT3G04310	AT3	359	AT3G04310.1	1141588	1142535	F		Br169.95	AT3G04310	3.3.group1
1262	Br169.99	3.3.group1	A3	1769	7165776	7168354	AT3G04400	AT3	368	AT3G04400.1	1167345	1168314	F		Br169.99	AT3G04400	3.3.group1
1263	Br169.101	3.3.group1	A3	1771	7172431	7183158	AT3G04480	AT3	376	AT3G04480.1	1193994	1197326	F		Br169.101	AT3G04480	3.3.group1
1264	Br171.1	3.3.group1	A3	1772	7183159	7192529	AT3G04510	AT3	379	AT3G04510.1	1215818	1216423	F		Br171.1	AT3G04510	3.3.group1
1265	Br171.15	3.3.group1	A3	1783	7222918	7224831	AT3G04670	AT3	396	AT3G04670.1	1266536	1267697	F		Br171.15	AT3G04670	3.3.group1
1266	Br171.17	3.3.group1	A3	1785	7226663	7230170	AT3G04680	AT3	397	AT3G04680.1	1270059	1272421	F		Br171.17	AT3G04680	3.3.group1
1267	Br171.22	3.3.group1	A3	1790	7239292	7244454	AT3G04720	AT3	401	AT3G04720.1	1285697	1286537	F		Br171.22	AT3G04720	3.3.group1
1268	Br171.26	3.3.group1	A3	1794	7253913	7258453	AT3G04820	AT3	412	AT3G04820.1	1321459	1325955	F		Br171.26	AT3G04820	3.3.group1
1269	Br171.30	3.3.group1	A3	1798	7264582	7268568	AT3G04850	AT3	415	AT3G04850.1	1332275	1335857	F		Br171.30	AT3G04850	3.3.group1
1270	Br171.32	3.3.group1	A3	1800	7271887	7280393	AT3G04910	AT3	422	AT3G04910.1	1355090	1358063	F		Br171.32	AT3G04910	3.3.group1
1271	Br171.37	3.3.group1	A3	1805	7294038	7296770	AT3G04950	AT3	428	AT3G04950.1	1371792	1373306	F		Br171.37	AT3G04950	3.3.group1
1272	Br171.39	3.3.group1	A3	1807	7299146	7300697	AT3G05020	AT3	435	AT3G05020.1	1391869	1392884	F		Br171.39	AT3G05020	3.3.group1
1273	Br171.43	3.3.group1	A3	1811	7309288	7312011	AT3G05100	AT3	443	AT3G05100.1	1424161	1425673	F		Br171.43	AT3G05100	3.3.group1
1274	Br171.44	3.3.group1	A3	1812	7312012	7316578	AT3G05140	AT3	447	AT3G05140.1	1435823	1437806	F		Br171.44	AT3G05140	3.3.group1
1275	Br171.45	3.3.group1	A3	1813	7316579	7326502	AT3G05200	AT3	455	AT3G05200.1	1477383	1478579	F		Br171.45	AT3G05200	3.3.group1
1276	Br171.48	3.3.group1	A3	1814	7326503	7336005	AT3G05230	AT3	458	AT3G05230.1	1492310	1493458	F		Br171.48	AT3G05230	3.3.group1
1277	Br171.53	3.3.group1	A3	1819	7345535	7350392	AT3G05290	AT3	464	AT3G05290.1	1506135	1507620	F		Br171.53	AT3G05290	3.3.group1
1278	Br171.55	3.3.group1	A3	1821	7353016	7362247	AT3G05310	AT3	466	AT3G05310.1	1510166	1513307	F		Br171.55	AT3G05310	3.3.group1
1279	Br172.1	3.3.group1	A3	1822	7362248	7368766	AT3G05675	AT3	506	AT3G05675.2	1658431	1659865	F		Br172.1	AT3G05675	3.3.group1
1280	Br172.4	3.3.group1	A3	1825	7379409	7383475	AT3G05670	AT3	505	AT3G05670.1	1653894	1657028	F		Br172.4	AT3G05670	3.3.group1
1281	Br172.5	3.3.group1	A3	1826	7383476	7385989	AT3G05625	AT3	500	AT3G05625.1	1632414	1633918	F		Br172.5	AT3G05625	3.3.group1
1282	Br172.7	3.3.group1	A3	1828	7389173	7391481	AT3G05590	AT3	496	AT3G05590.1	1621517	1622781	F		Br172.7	AT3G05590	3.3.group1
1283	Br172.12	3.3.group1	A3	1833	7401979	7405201	AT3G05520	AT3	488	AT3G05520.1	1598617	1601140	F		Br172.12	AT3G05520	3.3.group1
1284	Br173.2	3.3.group1	A3	1847	7463827	7466134	AT3G05590	AT3	496	AT3G05590.1	1621517	1622781	F		Br173.2	AT3G05590	3.3.group1
1285	Br173.4	3.3.group1	A3	1849	7469319	7471831	AT3G05625	AT3	500	AT3G05625.1	1632414	1633918	F		Br173.4	AT3G05625	3.3.group1
1286	Br173.5	3.3.group1	A3	1850	7471832	7475802	AT3G05670	AT3	505	AT3G05670.1	1653894	1657028	F		Br173.5	AT3G05670	3.3.group1
1287	Br173.11	3.3.group1	A3	1856	7494128	7508143	AT3G05680	AT3	507	AT3G05680.1	1660808	1671052	F		Br173.11	AT3G05680	3.3.group1
1288	Br173.13	3.3.group1	A3	1857	7508144	7515334	AT3G05690	AT3	509	AT3G05690.1	1676928	1678330	F		Br173.13	AT3G05690	3.3.group1
1289	Br173.16	3.3.group1	A3	1860	7521568	7529350	AT3G05770	AT3	520	AT3G05770.1	1710334	1712171	F		Br173.16	AT3G05770	3.3.group1
1290	Br173.21	3.3.group1	A3	1864	7544372	7549225	AT3G05840	AT3	527	AT3G05840.2	1740799	1742933	F		Br173.21	AT3G05840	3.3.group1
1291	Br173.31	3.3.group1	A3	1873	7570697	7572191	AT3G05930	AT3	535	AT3G05930.1	1770383	1771189	F		Br173.31	AT3G05930	3.3.group1
1293	Br173.38	3.3.group1	A3	1880	7593108	7599211	AT3G05970	AT3	541	AT3G05970.1	1786516	1791752	F		Br173.38	AT3G05970	3.3.group1
1294	Br173.43	3.3.group1	A3	1884	7617637	7622297	AT3G06035	AT3	549	AT3G06035.1	1823178	1824116	F		Br173.43	AT3G06035	3.3.group1
1295	Br173.51	3.3.group1	A3	1891	7641763	7643520	AT3G06120	AT3	558	AT3G06120.1	1846537	1848022	F		Br173.51	AT3G06120	3.3.group1
1296	Br173.53	3.3.group1	A3	1893	7646191	7650057	AT3G06150	AT3	562	AT3G06150.1	1861977	1863761	F		Br173.53	AT3G06150	3.3.group1
1297	Br173.56	3.3.group1	A3	1895	7653059	7655837	AT3G06190	AT3	566	AT3G06190.1	1874583	1876581	F		Br173.56	AT3G06190	3.3.group1
1298	Br173.64	3.3.group1	A3	1902	7672665	7675263	AT3G06270	AT3	574	AT3G06270.1	1896769	1897893	F		Br173.64	AT3G06270	3.3.group1
1299	Br173.65	3.3.group1	A3	1903	7675264	7683789	AT3G06290	AT3	576	AT3G06290.1	1899129	1907303	F		Br173.65	AT3G06290	3.3.group1
1300	Br173.70	3.3.group1	A3	1907	7696433	7699860	AT3G06340	AT3	581	AT3G06340.1	1920613	1922634	F		Br173.70	AT3G06340	3.3.group1
1301	Br173.71	3.3.group1	A3	1908	7699861	7704887	AT3G06350	AT3	582	AT3G06350.1	1924542	1927707	F		Br173.71	AT3G06350	3.3.group1
1302	Br173.72	3.3.group1	A3	1909	7704888	7710656	AT3G06410	AT3	588	AT3G06410.1	1947477	1949534	F		Br173.72	AT3G06410	3.3.group1
1303	Br173.73	3.3.group1	A3	1910	7710657	7714977	AT3G06420	AT3	589	AT3G06420.1	1955225	1956280	F		Br173.73	AT3G06420	3.3.group1
1304	Br173.75	3.3.group1	A3	1912	7717305	7723817	AT3G06450	AT3	593	AT3G06450.1	1976091	1979309	F		Br173.75	AT3G06450	3.3.group1
1305	Br173.78	3.3.group1	A3	1915	7731260	7736518	AT3G06483	AT3	598	AT3G06483.1	1990733	1992587	F		Br173.78	AT3G06483	3.3.group1
1306	Br173.81	3.3.group1	A3	1918	7745081	7756642	AT3G06530	AT3	603	AT3G06530.1	2022602	2033643	F		Br173.81	AT3G06530	3.3.group1
1307	Br173.82	3.3.group1	A3	1919	7756643	7760642	AT3G06580	AT3	609	AT3G06580.1	2049147	2051873	F		Br173.82	AT3G06580	3.3.group1
1308	Br173.85	3.3.group1	A3	1921	7764928	7773166	AT3G06640	AT3	615	AT3G06640.1	2074544	2078323	F		Br173.85	AT3G06640	3.3.group1
1309	Br173.87	3.3.group1	A3	1922	7773167	7779696	AT3G06640	AT3	615	AT3G06640.1	2074544	2078323	F		Br173.87	AT3G06640	3.3.group1
1312	Br173.95	3.3.group1	A3	1927	7797791	7807567	AT3G06710	AT3	622	AT3G06710.1	2118773	2119619	F		Br173.95	AT3G06710	3.3.group1
1313	Br173.99	3.3.group1	A3	1931	7822163	7825306	AT3G06750	AT3	626	AT3G06750.1	2129771	2130214	F		Br173.99	AT3G06750	3.3.group1
1314	Br173.106	3.3.group1	A3	1936	7845248	7850233	AT3G06790	AT3	631	AT3G06790.2	2144570	2145749	F		Br173.106	AT3G06790	3.3.group1
1315	Br173.111	3.3.group1	A3	1941	7863802	7870390	AT3G06880	AT3	639	AT3G06880.1	2169862	2175692	F		Br173.111	AT3G06880	3.3.group1
1316	Br173.113	3.3.group1	A3	1943	7872118	7875840	AT3G06920	AT3	643	AT3G06920.1	2181723	2184455	F		Br173.113	AT3G06920	3.3.group1
1317	Br173.117	3.3.group1	A3	1947	7882911	7886353	AT3G06970	AT3	647	AT3G06970.1	2199659	2201156	F		Br173.117	AT3G06970	3.3.group1
1318	Br173.118	3.3.group1	A3	1948	7886354	7892875	AT3G07020	AT3	654	AT3G07020.2	2218126	2221596	F		Br173.118	AT3G07020	3.3.group1
1319	Br173.121	3.3.group1	A3	1951	7896693	7900593	AT3G07050	AT3	656	AT3G07050.1	2229608	2232285	F		Br173.121	AT3G07050	3.3.group1
1320	Br173.124	3.3.group1	A3	1953	7903976	7910376	AT3G07080	AT3	659	AT3G07080.1	2241366	2242940	F		Br173.124	AT3G07080	3.3.group1
1321	Br176.1	3.3.group4	A3	1954	7910377	7917232	AT3G09200	AT3	833	AT3G09200.1	2823370	2825026	F		Br176.1	AT3G09200	3.3.group4
1323	Br176.3	3.3.group4	A3	1956	7919460	7922169	AT3G09240	AT3	837	AT3G09240.1	2835674	2837962	F		Br176.3	AT3G09240	3.3.group4
1324	Br176.6	3.3.group4	A3	1959	7925421	7930810	AT3G09260	AT3	839	AT3G09260.1	2840663	2843736	F		Br176.6	AT3G09260	3.3.group4
1325	Br176.11	3.3.group4	A3	1964	7948254	7952743	AT3G09340	AT3	847	AT3G09340.1	2868056	2870532	F		Br176.11	AT3G09340	3.3.group4
1326	Br176.16	3.3.group4	A3	1969	7969554	7974764	AT3G09360	AT3	849	AT3G09360.1	2873802	2878438	F		Br176.16	AT3G09360	3.3.group4
1327	Br176.17	3.3.group4	A3	1970	7974765	7977924	AT3G09230	AT3	836	AT3G09230.1	2833466	2835140	F		Br176.17	AT3G09230	3.3.group4
1329	Br176.21	3.3.group4	A3	1974	7985913	7989815	AT3G09410	AT3	854	AT3G09410.1	2898249	2900990	F		Br176.21	AT3G09410	3.3.group4
1330	Br176.23	3.3.group4	A3	1976	7991467	7994365	AT3G09520	AT3	863	AT3G09520.1	2923749	2925635	F		Br176.23	AT3G09520	3.3.group4
1331	Br176.25	3.3.group4	A3	1978	7995806	7999666	AT3G09550	AT3	866	AT3G09550.1	2932732	2934204	F		Br176.25	AT3G09550	3.3.group4
1332	Br176.26	3.3.group4	A3	1979	7999667	8002668	AT3G09590	AT3	870	AT3G09590.1	2944958	2945518	F		Br176.26	AT3G09590	3.3.group4
1333	Br176.30	3.3.group4	A3	1983	8011631	8013096	AT3G09680	AT3	878	AT3G09680.1	2969202	2970296	F		Br176.30	AT3G09680	3.3.group4
1334	Br176.34	3.3.group4	A3	1986	8019661	8023341	AT3G09760	AT3	887	AT3G09760.1	2992980	2995456	F		Br176.34	AT3G09760	3.3.group4
1335	Br176.35	3.3.group4	A3	1987	8023342	8029990	AT3G09800	AT3	891	AT3G09800.1	3006736	3007921	F		Br176.35	AT3G09800	3.3.group4
1336	Br181.40	3.3.group7	A3	1991	8044128	8052439	AT3G11580	AT3	1085	AT3G11580.1	3649171	3651277	F		Br181.40	AT3G11580	3.3.group7
1337	Br181.33	3.3.group7	A3	1996	8066670	8069393	AT3G11630	AT3	1089	AT3G11630.1	3672195	3673943	F		Br181.33	AT3G11630	3.3.group7
1340	Br181.28	3.3.group7	A3	2000	8079423	8088753	AT3G12160	AT3	1146	AT3G12160.1	3879502	3880444	F		Br181.28	AT3G12160	3.3.group7
1341	Br181.25	3.3.group7	A3	2002	8093235	8095599	AT3G11780	AT3	1106	AT3G11780.1	3724332	3725482	F		Br181.25	AT3G11780	3.3.group7
1342	Br181.23	3.3.group7	A3	2004	8097819	8100183	AT3G11820	AT3	1109	AT3G11820.1	3729546	3730874	F		Br181.23	AT3G11820	3.3.group7
1343	Br181.21	3.3.group7	A3	2006	8105074	8108759	AT3G11840	AT3	1112	AT3G11840.1	3736584	3738256	F		Br181.21	AT3G11840	3.3.group7
1344	Br181.16	3.3.group7	A3	2009	8114926	8124988	AT3G11910	AT3	1119	AT3G11910.1	3761764	3770296	F		Br181.16	AT3G11910	3.3.group7
1345	Br181.9	3.3.group7	A3	2016	8144328	8151315	AT3G11960	AT3	1125	AT3G11960.1	3786437	3793166	F		Br181.9	AT3G11960	3.3.group7
1346	Br181.3	3.3.group7	A3	2022	8163669	8167366	AT3G12010	AT3	1130	AT3G12010.1	3821523	3825543	F		Br181.3	AT3G12010	3.3.group7
1347	Br181.1	3.3.group7	A3	2024	8171965	8181287	AT3G12140	AT3	1143	AT3G12140.3	3869127	3870970	F		Br181.1	AT3G12140	3.3.group7
1348	Br184.112	3.3.group8	A3	2026	8189602	8193951	AT3G13410	AT3	1286	AT3G13410.1	4362156	4364039	F		Br184.112	AT3G13410	3.3.group8
1349	Br184.102	3.3.group8	A3	2036	8223169	8225899	AT3G13490	AT3	1298	AT3G13490.1	4395991	4399309	F		Br184.102	AT3G13490	3.3.group8
1351	Br184.100	3.3.group8	A3	2038	8228527	8237966	AT3G13530	AT3	1302	AT3G13530.1	4411941	4419327	F		Br184.100	AT3G13530	3.3.group8
1352	Br184.95	3.3.group8	A3	2043	8257189	8261262	AT3G13610	AT3	1310	AT3G13610.1	4449455	4450623	F		Br184.95	AT3G13610	3.3.group8
1353	Br184.92	3.3.group8	A3	2046	8269339	8274489	AT3G13662	AT3	1316	AT3G13662.1	4467097	4467657	F		Br184.92	AT3G13662	3.3.group8
1354	Br184.88	3.3.group8	A3	2049	8285289	8287060	AT3G13672	AT3	1318	AT3G13672.2	4473548	4474350	F		Br184.88	AT3G13672	3.3.group8
1355	Br184.86	3.3.group8	A3	2051	8290914	8296895	AT3G13690	AT3	1323	AT3G13690.1	4486927	4490018	F		Br184.86	AT3G13690	3.3.group8
1356	Br184.84	3.3.group8	A3	2053	8298833	8301687	AT3G13760	AT3	1330	AT3G13760.1	4517524	4519482	F		Br184.84	AT3G13760	3.3.group8
1357	Br184.82	3.3.group8	A3	2055	8303554	8306609	AT3G13772	AT3	1332	AT3G13772.1	4521719	4524401	F		Br184.82	AT3G13772	3.3.group8
1358	Br184.80	3.3.group8	A3	2057	8312026	8318942	AT3G13810	AT3	1338	AT3G13810.1	4544948	4547307	F		Br184.80	AT3G13810	3.3.group8
1359	Br184.78	3.3.group8	A3	2059	8321846	8325730	AT3G13860	AT3	1345	AT3G13860.1	4561711	4565140	F		Br184.78	AT3G13860	3.3.group8
1360	Br184.74	3.3.group8	A3	2063	8333845	8336630	AT3G13882	AT3	1348	AT3G13882.1	4574607	4575859	F		Br184.74	AT3G13882	3.3.group8
1361	Br184.70	3.3.group8	A3	2067	8342390	8347978	AT3G13930	AT3	1353	AT3G13930.1	4596247	4600150	F		Br184.70	AT3G13930	3.3.group8
1362	Br184.69	3.3.group8	A3	2068	8347979	8352616	AT3G13960	AT3	1356	AT3G13960.1	4608533	4610167	F		Br184.69	AT3G13960	3.3.group8
1363	Br184.67	3.3.group8	A3	2069	8352617	8362253	AT3G14010	AT3	1361	AT3G14010.1	4637171	4640698	F		Br184.67	AT3G14010	3.3.group8
1364	Br184.64	3.3.group8	A3	2072	8366215	8368851	AT3G14150	AT3	1377	AT3G14150.1	4690674	4692686	F		Br184.64	AT3G14150	3.3.group8
1365	Br184.59	3.3.group8	A3	2077	8379872	8382480	AT3G14200	AT3	1382	AT3G14200.1	4712888	4714368	F		Br184.59	AT3G14200	3.3.group8
1366	Br184.56	3.3.group8	A3	2080	8388643	8393271	AT3G14067	AT3	1367	AT3G14067.1	4658428	4660761	F		Br184.56	AT3G14067	3.3.group8
1367	Br184.53	3.3.group8	A3	2083	8396684	8401558	AT3G14260	AT3	1390	AT3G14260.1	4747993	4748786	F		Br184.53	AT3G14260	3.3.group8
1368	Br184.49	3.3.group8	A3	2087	8419477	8424590	AT3G14310	AT3	1395	AT3G14310.1	4772221	4775102	F		Br184.49	AT3G14310	3.3.group8
1369	Br184.48	3.3.group8	A3	2088	8424591	8427012	AT3G14310	AT3	1395	AT3G14310.1	4772221	4775102	F		Br184.48	AT3G14310	3.3.group8
1370	Br184.40	3.3.group8	A3	2095	8452923	8459151	AT3G14150	AT3	1377	AT3G14150.1	4690674	4692686	F		Br184.40	AT3G14150	3.3.group8
1372	Br184.35	3.3.group8	A3	2097	8465855	8471285	AT3G14440	AT3	1411	AT3G14440.1	4831685	4833484	F		Br184.35	AT3G14440	3.3.group8
1373	Br184.32	3.3.group8	A3	2099	8485081	8500378	AT3G14450	AT3	1412	AT3G14450.1	4849795	4851608	F		Br184.32	AT3G14450	3.3.group8
1374	Br184.30	3.3.group8	A3	2101	8505254	8507325	AT3G14510	AT3	1418	AT3G14510.1	4867385	4868312	F		Br184.30	AT3G14510	3.3.group8
1376	Br184.24	3.3.group8	A3	2107	8522841	8527569	AT3G14660	AT3	1434	AT3G14660.1	4924967	4926918	F		Br184.24	AT3G14660	3.3.group8
1378	Br184.19	3.3.group8	A3	2112	8536161	8539598	AT3G14660	AT3	1434	AT3G14660.1	4924967	4926918	F		Br184.19	AT3G14660	3.3.group8
1380	Br184.17	3.3.group8	A3	2113	8539599	8549097	AT3G14810	AT3	1448	AT3G14810.1	4971230	4974223	F		Br184.17	AT3G14810	3.3.group8
1381	Br184.15	3.3.group8	A3	2115	8561922	8571572	AT3G14840	AT3	1451	AT3G14840.2	4988278	4993898	F		Br184.15	AT3G14840	3.3.group8
1382	Br184.8	3.3.group8	A3	2120	8592423	8596639	AT3G14860	AT3	1453	AT3G14860.2	4998598	5000901	F		Br184.8	AT3G14860	3.3.group8
1383	Br184.6	3.3.group8	A3	2121	8596640	8600365	AT3G14870	AT3	1454	AT3G14870.1	5004166	5005593	F		Br184.6	AT3G14870	3.3.group8
1384	Br184.3	3.3.group8	A3	2124	8607474	8609626	AT3G14930	AT3	1460	AT3G14930.1	5020682	5022584	F		Br184.3	AT3G14930	3.3.group8
1385	Br184.1	3.3.group8	A3	2126	8615930	8624084	AT3G14960	AT3	1463	AT3G14960.1	5036259	5037958	F		Br184.1	AT3G14960	3.3.group8
1386	Br186.7	3.3.group8	A3	2132	8658393	8670037	AT3G15170	AT3	1485	AT3G15170.1	5109919	5111442	F		Br186.7	AT3G15170	3.3.group8
1388	Br186.8	3.3.group8	A3	2133	8670038	8673118	AT3G15460	AT3	1521	AT3G15460.1	5214286	5216195	F		Br186.8	AT3G15460	3.3.group8
1389	Br186.10	3.3.group8	A3	2135	8674375	8678646	AT3G15380	AT3	1512	AT3G15380.1	5193326	5196442	F		Br186.10	AT3G15380	3.3.group8
1390	Br186.11	3.3.group8	A3	2136	8678647	8681704	AT3G15370	AT3	1511	AT3G15370.1	5190656	5191989	F		Br186.11	AT3G15370	3.3.group8
1391	Br186.16	3.3.group8	A3	2141	8692712	8697959	AT3G15340	AT3	1500	AT3G15340.1	5160023	5162312	F		Br186.16	AT3G15340	3.3.group8
1392	Br186.18	3.3.group8	A3	2143	8701017	8703263	AT3G15260	AT3	1493	AT3G15260.1	5138849	5140249	F		Br186.18	AT3G15260	3.3.group8
1393	Br186.23	3.3.group8	A3	2148	8711768	8714102	AT3G15210	AT3	1489	AT3G15210.1	5121479	5122147	F		Br186.23	AT3G15210	3.3.group8
1394	Br186.26	3.3.group8	A3	2151	8717597	8720018	AT3G15510	AT3	1526	AT3G15510.1	5243703	5245044	F		Br186.26	AT3G15510	3.3.group8
1395	Br189.74	3.3.group8	A3	2157	8742739	8754178	AT3G15890	AT3	1565	AT3G15890.1	5374395	5376120	F		Br189.74	AT3G15890	3.3.group8
1396	Br189.71	3.3.group8	A3	2159	8759424	8767843	AT3G15980	AT3	1574	AT3G15980.2	5412021	5418319	F		Br189.71	AT3G15980	3.3.group8
1397	Br189.65	3.3.group8	A3	2165	8787762	8792966	AT3G16010	AT3	1577	AT3G16010.1	5434148	5436250	F		Br189.65	AT3G16010	3.3.group8
1398	Br189.48	3.3.group8	A3	2176	8838848	8849868	AT3G16220	AT3	1599	AT3G16220.1	5497719	5499074	F		Br189.48	AT3G16220	3.3.group8
1400	Br189.46	3.3.group8	A3	2177	8849869	8856713	AT3G16240	AT3	1601	AT3G16240.1	5505540	5506794	F		Br189.46	AT3G16240	3.3.group8
1401	Br189.40	3.3.group8	A3	2181	8869613	8877659	AT3G16350	AT3	1612	AT3G16350.1	5547834	5549403	F		Br189.40	AT3G16350	3.3.group8
1402	Br189.39	3.3.group8	A3	2182	8877660	8884439	AT3G16360	AT3	1613	AT3G16360.1	5554490	5555373	F		Br189.39	AT3G16360	3.3.group8
1403	Br189.31	3.3.group8	A3	2189	8908018	8910867	AT3G16410	AT3	1618	AT3G16410.1	5572151	5574365	F		Br189.31	AT3G16410	3.3.group8
1405	Br189.29	3.3.group8	A3	2191	8914211	8920502	AT3G16490	AT3	1626	AT3G16490.1	5603968	5605495	F		Br189.29	AT3G16490	3.3.group8
1406	Br189.23	3.3.group8	A3	2195	8943034	8948760	AT3G16510	AT3	1628	AT3G16510.1	5617118	5618200	F		Br189.23	AT3G16510	3.3.group8
1407	Br189.22	3.3.group8	A3	2196	8948761	8952041	AT3G16570	AT3	1636	AT3G16570.1	5644754	5645170	F		Br189.22	AT3G16570	3.3.group8
1408	Br189.18	3.3.group8	A3	2199	8956237	8959937	AT3G16640	AT3	1643	AT3G16640.1	5669715	5670735	F		Br189.18	AT3G16640	3.3.group8
1409	Br189.16	3.3.group8	A3	2201	8963325	8965512	AT3G16720	AT3	1651	AT3G16720.1	5692886	5693800	F		Br189.16	AT3G16720	3.3.group8
1410	Br189.12	3.3.group8	A3	2205	8972052	8975993	AT3G16770	AT3	1656	AT3G16770.1	5705790	5706774	F		Br189.12	AT3G16770	3.3.group8
1411	Br189.10	3.3.group8	A3	2207	8981866	8989549	AT3G16850	AT3	1664	AT3G16850.1	5748698	5750987	F		Br189.10	AT3G16850	3.3.group8
1412	Br189.9	3.3.group8	A3	2208	8989550	8997804	AT3G16857	AT3	1665	AT3G16857.2	5756119	5759145	F		Br189.9	AT3G16857	3.3.group8
1413	Br189.5	3.3.group8	A3	2211	9004277	9006114	AT3G16870	AT3	1667	AT3G16870.1	5763758	5764582	F		Br189.5	AT3G16870	3.3.group8
1414	Br189.1	3.3.group8	A3	2213	9013334	9021918	AT3G16990	AT3	1680	AT3G16990.1	5795943	5796789	F		Br189.1	AT3G16990	3.3.group8
1415	Br192.3	3.3.group8	A3	2216	9030815	9035687	AT3G17650	AT3	1750	AT3G17650.1	6034313	6037093	F		Br192.3	AT3G17650	3.3.group8
1416	Br192.13	3.3.group8	A3	2225	9064322	9069756	AT3G17700	AT3	1757	AT3G17700.1	6049080	6052455	F		Br192.13	AT3G17700	3.3.group8
1417	Br192.15	3.3.group8	A3	2227	9070908	9074946	AT3G17710	AT3	1758	AT3G17710.1	6055603	6056709	F		Br192.15	AT3G17710	3.3.group8
1418	Br192.16	3.3.group8	A3	2228	9074947	9078651	AT3G17710	AT3	1758	AT3G17710.1	6055603	6056709	F		Br192.16	AT3G17710	3.3.group8
1419	Br192.18	3.3.group8	A3	2230	9081071	9083204	AT3G17500	AT3	1734	AT3G17500.1	5986691	5988504	F		Br192.18	AT3G17500	3.3.group8
1421	Br192.24	3.3.group8	A3	2235	9094002	9101783	AT3G17820	AT3	1769	AT3G17820.1	6097509	6099414	F		Br192.24	AT3G17820	3.3.group8
1422	Br192.27	3.3.group8	A3	2238	9111625	9113391	AT3G17560	AT3	1740	AT3G17560.1	6006768	6008009	F		Br192.27	AT3G17560	3.3.group8
1423	Br192.30	3.3.group10	A3	2241	9118524	9123295	AT3G17970	AT3	1782	AT3G17970.1	6148036	6151800	F		Br192.30	AT3G17970	3.3.group10
1424	Br192.31	3.3.group10	A3	2242	9123296	9131122	AT3G17980	AT3	1783	AT3G17980.1	6152423	6153121	F		Br192.31	AT3G17980	3.3.group10
1426	Br192.37	3.3.group10	A3	2245	9151333	9160272	AT3G18050	AT3	1790	AT3G18050.1	6180937	6182599	F		Br192.37	AT3G18050	3.3.group10
1427	Br192.38	3.3.group10	A3	2246	9160273	9162970	AT3G18160	AT3	1801	AT3G18160.1	6220924	6222929	F		Br192.38	AT3G18160	3.3.group10
1428	Br192.40	3.3.group10	A3	2248	9165687	9170971	AT3G18210	AT3	1807	AT3G18210.1	6238270	6240402	F		Br192.40	AT3G18210	3.3.group10
1429	Br192.41	3.3.group10	A3	2249	9170972	9175929	AT3G18260	AT3	1813	AT3G18260.1	6260334	6261510	F		Br192.41	AT3G18260	3.3.group10
1430	Br192.44	3.3.group10	A3	2252	9179308	9180433	AT3G18300	AT3	1818	AT3G18300.1	6283402	6284226	F		Br192.44	AT3G18300	3.3.group10
1432	Br192.47	3.3.group10	A3	2255	9187261	9191637	AT3G18410	AT3	1829	AT3G18410.1	6323209	6323767	F		Br192.47	AT3G18410	3.3.group10
1433	Br192.49	3.3.group10	A3	2257	9196466	9205076	AT3G18490	AT3	1838	AT3G18490.1	6349096	6350598	F		Br192.49	AT3G18490	3.3.group10
1434	Br192.52	3.3.group10	A3	2260	9214697	9222084	AT3G18524	AT3	1843	AT3G18524.1	6368157	6372415	F		Br192.52	AT3G18524	3.3.group10
1435	Br192.56	3.3.group10	A3	2264	9243546	9247930	AT3G18600	AT3	1851	AT3G18600.1	6399730	6403013	F		Br192.56	AT3G18600	3.3.group10
1436	Br192.57	3.3.group10	A3	2265	9247931	9250817	AT3G18620	AT3	1853	AT3G18620.1	6408855	6410722	F		Br192.57	AT3G18620	3.3.group10
1437	Br192.58	3.3.group10	A3	2266	9250818	9258009	AT3G18680	AT3	1859	AT3G18680.1	6427539	6429526	F		Br192.58	AT3G18680	3.3.group10
1438	Br198.34	3.3.group11	A3	2270	9268032	9273025	AT3G19710	AT3	1968	AT3G19710.1	6847208	6849435	F		Br198.34	AT3G19710	3.3.group11
1439	Br198.31	3.3.group11	A3	2272	9279034	9285727	AT3G19760	AT3	1972	AT3G19760.1	6863796	6866248	F		Br198.31	AT3G19760	3.3.group11
1440	Br198.30	3.3.group11	A3	2273	9285728	9291295	AT3G19850	AT3	1981	AT3G19850.1	6898389	6901163	F		Br198.30	AT3G19850	3.3.group11
1441	Br198.27	3.3.group11	A3	2276	9298065	9301443	AT3G19920	AT3	1989	AT3G19920.1	6929846	6931777	F		Br198.27	AT3G19920	3.3.group11
1443	Br198.23	3.3.group11	A3	2279	9306185	9309409	AT3G19890	AT3	1985	AT3G19890.1	6914916	6916148	F		Br198.23	AT3G19890	3.3.group11
1445	Br198.17	3.3.group11	A3	2285	9321576	9331829	AT3G19960	AT3	1993	AT3G19960.1	6949793	6956742	F		Br198.17	AT3G19960	3.3.group11
1446	Br198.13	3.3.group11	A3	2289	9341728	9347177	AT3G20010	AT3	1998	AT3G20010.1	6971358	6976346	F		Br198.13	AT3G20010	3.3.group11
1447	Br198.12	3.3.group11	A3	2290	9347178	9352133	AT3G20020	AT3	2000	AT3G20020.1	6984061	6987951	F		Br198.12	AT3G20020	3.3.group11
1448	Br198.11	3.3.group11	A3	2291	9352134	9358512	AT3G20050	AT3	2003	AT3G20050.1	6998550	7002272	F		Br198.11	AT3G20050	3.3.group11
1449	Br198.8	3.3.group11	A3	2293	9367546	9374275	AT3G20120	AT3	2010	AT3G20120.1	7024582	7025795	F		Br198.8	AT3G20120	3.3.group11
1450	Br198.7	3.3.group11	A3	2294	9374276	9379785	AT3G20150	AT3	2013	AT3G20150.1	7031418	7036505	F		Br198.7	AT3G20150	3.3.group11
1451	Br198.3	3.3.group11	A3	2298	9388523	9391707	AT3G20190	AT3	2018	AT3G20190.1	7045003	7047218	F		Br198.3	AT3G20190	3.3.group11
1452	Br198.1	3.3.group11	A3	2300	9393940	9401241	AT3G20250	AT3	2024	AT3G20250.1	7059104	7062666	F		Br198.1	AT3G20250	3.3.group11
1453	Br201.2	3.3.group11	A3	2302	9409354	9412256	AT3G20610	AT3	2064	AT3G20610.1	7196729	7197397	F		Br201.2	AT3G20610	3.3.group11
1454	Br201.4	3.3.group11	A3	2304	9420637	9434478	AT3G20640	AT3	2067	AT3G20640.1	7210660	7213205	F		Br201.4	AT3G20640	3.3.group11
1455	Br201.9	3.3.group11	A3	2308	9452381	9455794	AT3G20710	AT3	2074	AT3G20710.1	7237917	7239005	F		Br201.9	AT3G20710	3.3.group11
1456	Br201.14	3.3.group11	A3	2313	9465257	9468247	AT3G20770	AT3	2080	AT3G20770.1	7260708	7262594	F		Br201.14	AT3G20770	3.3.group11
1457	Br201.17	3.3.group11	A3	2316	9472641	9475355	AT3G20890	AT3	2093	AT3G20890.1	7319621	7321060	F		Br201.17	AT3G20890	3.3.group11
1458	Br201.21	3.3.group11	A3	2320	9487261	9489528	AT3G20920	AT3	2096	AT3G20920.1	7328769	7330704	F		Br201.21	AT3G20920	3.3.group11
1459	Br201.23	3.3.group11	A3	2322	9490893	9492890	AT3G21000	AT3	2105	AT3G21000.1	7363927	7365144	F		Br201.23	AT3G21000	3.3.group11
1460	Br201.25	3.3.group11	A3	2324	9493686	9499040	AT3G21070	AT3	2108	AT3G21070.1	7380440	7383880	F		Br201.25	AT3G21070	3.3.group11
1461	Br201.31	3.3.group11	A3	2330	9514826	9519030	AT3G21160	AT3	2117	AT3G21160.1	7414135	7418334	F		Br201.31	AT3G21160	3.3.group11
1462	Br201.33	3.3.group11	A3	2332	9520800	9527860	AT3G21180	AT3	2120	AT3G21180.1	7425776	7431947	F		Br201.33	AT3G21180	3.3.group11
1463	Br201.40	3.3.group11	A3	2339	9545342	9553262	AT3G21230	AT3	2126	AT3G21230.1	7448237	7451953	F		Br201.40	AT3G21230	3.3.group11
1465	Br204.6	3.3.group11	A3	2345	9570566	9575238	AT3G21650	AT3	2170	AT3G21650.1	7621687	7623419	F		Br204.6	AT3G21650	3.3.group11
1466	Br204.11	3.3.group11	A3	2350	9592430	9600425	AT3G21710	AT3	2176	AT3G21710.2	7648387	7649540	F		Br204.11	AT3G21710	3.3.group11
1467	Br204.16	3.3.group11	A3	2355	9621363	9624995	AT3G21760	AT3	2181	AT3G21760.1	7667106	7668563	F		Br204.16	AT3G21760	3.3.group11
1470	Br204.22	3.3.group12	A3	2360	9647259	9649783	AT3G21990	AT3	2205	AT3G21990.1	7749420	7750426	F		Br204.22	AT3G21990	3.3.group12
1471	Br204.25	3.3.group12	A3	2362	9660634	9673208	AT3G21990	AT3	2205	AT3G21990.1	7749420	7750426	F		Br204.25	AT3G21990	3.3.group12
1473	Br204.26	3.3.group12	A3	2363	9673209	9675551	AT3G22110	AT3	2218	AT3G22110.1	7792826	7793578	F		Br204.26	AT3G22110	3.3.group12
1475	Br204.27	3.3.group12	A3	2364	9675552	9682354	AT3G22120	AT3	2219	AT3G22120.1	7795290	7796294	F		Br204.27	AT3G22120	3.3.group12
1476	Br206.6	3.3.group12	A3	2373	9724007	9729921	AT3G22830	AT3	2292	AT3G22830.1	8078988	8080902	F		Br206.6	AT3G22830	3.3.group12
1477	Br206.8	3.3.group12	A3	2375	9735810	9739837	AT3G22780	AT3	2287	AT3G22780.1	8048934	8052065	F		Br206.8	AT3G22780	3.3.group12
1478	Br206.9	3.3.group12	A3	2376	9739838	9743151	AT3G22350	AT3	2242	AT3G22350.1	7901912	7903048	F		Br206.9	AT3G22350	3.3.group12
1480	Br206.15	3.3.group12	A3	2382	9751263	9753033	AT3G22660	AT3	2275	AT3G22660.1	8016244	8017125	F		Br206.15	AT3G22660	3.3.group12
1481	Br206.20	3.3.group12	A3	2387	9767398	9770528	AT3G22550	AT3	2265	AT3G22550.1	7991834	7992812	F		Br206.20	AT3G22550	3.3.group12
1482	Br206.22	3.3.group12	A3	2389	9775756	9780976	AT3G22540	AT3	2264	AT3G22540.1	7984240	7984572	F		Br206.22	AT3G22540	3.3.group12
1483	Br206.24	3.3.group12	A3	2391	9784568	9787792	AT3G22520	AT3	2262	AT3G22520.1	7974991	7977413	F		Br206.24	AT3G22520	3.3.group12
1484	Br206.27	3.3.group12	A3	2394	9790304	9796603	AT3G22420	AT3	2249	AT3G22420.2	7946659	7948965	F		Br206.27	AT3G22420	3.3.group12
1485	Br208.29	3.3.group12	A3	2421	9923843	9931339	AT3G23170	AT3	2330	AT3G23170.1	8268272	8268595	F		Br208.29	AT3G23170	3.3.group12
1486	Br208.34	3.3.group12	A3	2425	9951868	9956469	AT3G23060	AT3	2317	AT3G23060.1	8200875	8203123	F		Br208.34	AT3G23060	3.3.group12
1487	Br208.38	3.3.group12	A3	2429	9963438	9975080	AT3G23050	AT3	2316	AT3G23050.1	8194775	8196723	F		Br208.38	AT3G23050	3.3.group12
1488	Br208.42	3.3.group12	A3	2430	9975081	9985718	AT3G23050	AT3	2316	AT3G23050.1	8194775	8196723	F		Br208.42	AT3G23050	3.3.group12
1489	Br208.44	3.3.group12	A3	2432	9991974	10006371	AT3G22970	AT3	2308	AT3G22970.1	8152599	8153888	F		Br208.44	AT3G22970	3.3.group12
1490	Br210.2	3.3.group13	A3	2435	10030626	10035381	AT3G24170	AT3	2442	AT3G24170.1	8729769	8734122	F		Br210.2	AT3G24170	3.3.group13
1492	Br210.17	3.3.group13	A3	2450	10081313	10091193	AT3G24310	AT3	2458	AT3G24310.1	8811343	8812337	F		Br210.17	AT3G24310	3.3.group13
1493	Br210.21	3.3.group13	A3	2453	10102926	10105156	AT3G24315	AT3	2459	AT3G24315.1	8820606	8822452	F		Br210.21	AT3G24315	3.3.group13
1494	Br210.24	3.3.group13	A3	2456	10112916	10116592	AT3G24360	AT3	2464	AT3G24360.1	8839839	8842806	F		Br210.24	AT3G24360	3.3.group13
1495	Br210.26	3.3.group13	A3	2458	10119566	10124186	AT3G24450	AT3	2471	AT3G24450.1	8880293	8881618	F		Br210.26	AT3G24450	3.3.group13
1496	Br210.27	3.3.group13	A3	2459	10124187	10130865	AT3G24460	AT3	2472	AT3G24460.1	8886167	8889724	F		Br210.27	AT3G24460	3.3.group13
1497	Br210.32	3.3.group13	A3	2462	10155700	10162490	AT3G24480	AT3	2474	AT3G24480.1	8901161	8902645	F		Br210.32	AT3G24480	3.3.group13
1498	Br211.15	3.3.group13	A3	2478	10228315	10233758	AT3G24810	AT3	2516	AT3G24810.1	9060997	9061749	F		Br211.15	AT3G24810	3.3.group13
1499	Br211.20	3.3.group13	A3	2482	10256526	10263062	AT3G24730	AT3	2508	AT3G24730.1	9030159	9030901	F		Br211.20	AT3G24730	3.3.group13
1500	Br211.25	3.3.group13	A3	2486	10273280	10278646	AT3G24660	AT3	2500	AT3G24660.1	9003648	9005758	F		Br211.25	AT3G24660	3.3.group13
1501	Br211.26	3.3.group13	A3	2487	10278647	10286964	AT3G24650	AT3	2499	AT3G24650.1	8997918	9000787	F		Br211.26	AT3G24650	3.3.group13
1502	Br112.8	3.3.group13	A3	2495	10325876	10329366	AT3G25020	AT3	2528	AT3G25020.1	9116875	9119547	F		Br112.8	AT3G25020	3.3.group13
1503	Br112.21	3.3.group13	A3	2507	10377652	10384395	AT3G24900	AT3	2525	AT3G24900.1	9099190	9101844	F		Br112.21	AT3G24900	3.3.group13
1504	Br111.1	3.3.group16	A3	2522	10465793	10474534	AT3G53340	AT3	4312	AT3G53340.1	19785360	19786969	N		Br111.1	AT3G53340	3.3.group16
1506	Br111.54	3.3.group16	A3	2567	10668892	10672045	AT3G52980	AT3	4273	AT3G52980.1	19656638	19657940	N		Br111.54	AT3G52980	3.3.group16
1507	Br230.96	3.3.group16	A3	2600	10799133	10810671	AT3G52500	AT3	4224	AT3G52500.1	19476622	19478031	N		Br230.96	AT3G52500	3.3.group16
1508	Br230.94	3.3.group16	A3	2601	10810672	10820950	AT3G52490	AT3	4223	AT3G52490.1	19466828	19469699	N		Br230.94	AT3G52490	3.3.group16
1509	Br230.92	3.3.group16	A3	2603	10824625	10829318	AT3G52460	AT3	4220	AT3G52460.1	19457948	19458850	N		Br230.92	AT3G52460	3.3.group16
1510	Br230.90	3.3.group16	A3	2605	10836315	10841439	AT3G52440	AT3	4218	AT3G52440.1	19446425	19447168	N		Br230.90	AT3G52440	3.3.group16
1511	Br230.87	3.3.group16	A3	2608	10851004	10854193	AT3G52380	AT3	4212	AT3G52380.1	19432597	19433833	N		Br230.87	AT3G52380	3.3.group16
1512	Br230.84	3.3.group16	A3	2611	10860542	10863209	AT3G52320	AT3	4206	AT3G52320.1	19413998	19415170	N		Br230.84	AT3G52320	3.3.group16
1514	Br230.79	3.3.group16	A3	2616	10870030	10872429	AT3G52270	AT3	4201	AT3G52270.1	19398158	19399865	N		Br230.79	AT3G52270	3.3.group16
1515	Br230.76	3.3.group16	A3	2619	10877397	10886635	AT3G52250	AT3	4199	AT3G52250.1	19387607	19394078	N		Br230.76	AT3G52250	3.3.group16
1516	Br230.75	3.3.group16	A3	2620	10886636	10889546	AT3G52170	AT3	4191	AT3G52170.1	19358017	19360077	N		Br230.75	AT3G52170	3.3.group16
1517	Br230.70	3.3.group16	A3	2625	10896804	10898227	AT3G52130	AT3	4186	AT3G52130.1	19343059	19343436	N		Br230.70	AT3G52130	3.3.group16
1518	Br230.68	3.3.group16	A3	2627	10903710	10908408	AT3G52080	AT3	4179	AT3G52080.1	19326068	19328713	N		Br230.68	AT3G52080	3.3.group16
1519	Br230.65	3.3.group16	A3	2629	10911962	10915722	AT3G52030	AT3	4174	AT3G52030.1	19312850	19315205	N		Br230.65	AT3G52030	3.3.group16
1520	Br230.63	3.3.group16	A3	2631	10917833	10925824	AT3G51950	AT3	4166	AT3G51950.1	19289222	19291385	N		Br230.63	AT3G51950	3.3.group16
1521	Br230.59	3.3.group16	A3	2634	10937454	10945364	AT3G51910	AT3	4162	AT3G51910.1	19276272	19277597	N		Br230.59	AT3G51910	3.3.group16
1522	Br230.57	3.3.group16	A3	2635	10945365	10956364	AT3G51895	AT3	4161	AT3G51895.1	19262481	19266655	N		Br230.57	AT3G51895	3.3.group16
1523	Br230.51	3.3.group16	A3	2641	10978200	10984223	AT3G51850	AT3	4156	AT3G51850.1	19243644	19246503	N		Br230.51	AT3G51850	3.3.group16
1524	Br230.47	3.3.group16	A3	2644	10988415	10991468	AT3G51800	AT3	4151	AT3G51800.2	19222238	19224545	N		Br230.47	AT3G51800	3.3.group16
1525	Br230.44	3.3.group16	A3	2647	11002839	11004004	AT3G51750	AT3	4146	AT3G51750.1	19207685	19208286	N		Br230.44	AT3G51750	3.3.group16
1526	Br230.43	3.3.group16	A3	2648	11004005	11005739	AT3G51730	AT3	4144	AT3G51730.1	19197949	19199415	N		Br230.43	AT3G51730	3.3.group16
1527	Br230.34	3.3.group16	A3	2656	11040843	11045237	AT3G51620	AT3	4133	AT3G51620.2	19154838	19158923	N		Br230.34	AT3G51620	3.3.group16
1528	Br230.32	3.3.group16	A3	2658	11048526	11052629	AT3G51600	AT3	4131	AT3G51600.1	19149640	19150103	N		Br230.32	AT3G51600	3.3.group16
1529	Br230.30	3.3.group16	A3	2660	11053919	11056769	AT3G51580	AT3	4129	AT3G51580.1	19142146	19143995	N		Br230.30	AT3G51580	3.3.group16
1530	Br230.28	3.3.group16	A3	2662	11060523	11062712	AT3G51520	AT3	4123	AT3G51520.1	19121718	19123497	N		Br230.28	AT3G51520	3.3.group16
1531	Br230.26	3.3.group16	A3	2664	11065113	11068206	AT3G51410	AT3	4112	AT3G51410.1	19092336	19093184	N		Br230.26	AT3G51410	3.3.group16
1532	Br230.23	3.3.group16	A3	2667	11076628	11083714	AT3G51350	AT3	4106	AT3G51350.1	19071464	19074227	N		Br230.23	AT3G51350	3.3.group16
1534	Br230.21	3.3.group16	A3	2669	11085465	11087696	AT3G51280	AT3	4098	AT3G51280.1	19048208	19049760	N		Br230.21	AT3G51280	3.3.group16
1535	Br230.14	3.3.group16	A3	2676	11104389	11106023	AT3G51160	AT3	4086	AT3G51160.1	19018211	19019332	N		Br230.14	AT3G51160	3.3.group16
1536	Br230.9	3.3.group16	A3	2681	11124778	11133456	AT3G51120	AT3	4082	AT3G51120.1	18997006	19002680	N		Br230.9	AT3G51120	3.3.group16
1537	Br230.6	3.3.group16	A3	2684	11138801	11145685	AT3G51050	AT3	4075	AT3G51050.1	18965004	18968679	N		Br230.6	AT3G51050	3.3.group16
1538	Br230.2	3.3.group16	A3	2688	11150071	11151676	AT3G51010	AT3	4071	AT3G51010.1	18957861	18959029	N		Br230.2	AT3G51010	3.3.group16
1539	Br228.1	3.3.group16	A3	2690	11158954	11168309	AT3G50740	AT3	4042	AT3G50740.1	18866329	18867792	0		Br228.1	AT3G50740	3.3.group16
1540	Br228.4	3.3.group16	A3	2693	11176004	11183389	AT3G50750	AT3	4043	AT3G50750.1	18873128	18874043	0		Br228.4	AT3G50750	3.3.group16
1541	Br228.7	3.3.group16	A3	2695	11193373	11201816	AT3G50770	AT3	4045	AT3G50770.1	18884968	18885585	0		Br228.7	AT3G50770	3.3.group16
1542	Br228.10	3.3.group16	A3	2698	11210485	11214512	AT3G50810	AT3	4049	AT3G50810.1	18898595	18900849	0		Br228.10	AT3G50810	3.3.group16
1543	Br228.13	3.3.group16	A3	2701	11219902	11223706	AT3G50860	AT3	4055	AT3G50860.1	18913327	18914940	0		Br228.13	AT3G50860	3.3.group16
1544	Br228.22	3.3.group16	A3	2706	11263066	11270775	AT3G50870	AT3	4056	AT3G50870.1	18922093	18923350	0		Br228.22	AT3G50870	3.3.group16
1545	Br228.27	3.3.group16	A3	2709	11281105	11288965	AT3G50900	AT3	4059	AT3G50900.1	18929103	18929447	0		Br228.27	AT3G50900	3.3.group16
1546	Br226.1	3.3.group15	A3	2710	11288966	11296645	AT3G50390	AT3	4009	AT3G50390.1	18713118	18714527	0		Br226.1	AT3G50390	3.3.group15
1547	Br226.11	3.3.group15	A3	2718	11320819	11324418	AT3G50120	AT3	3982	AT3G50120.1	18596140	18598229	0		Br226.11	AT3G50120	3.3.group15
1549	Br226.13	3.3.group15	A3	2720	11329853	11334706	AT3G50070	AT3	3977	AT3G50070.1	18576305	18577652	0		Br226.13	AT3G50070	3.3.group15
1550	Br226.15	3.3.group15	A3	2722	11339420	11347450	AT3G50060	AT3	3976	AT3G50060.1	18569129	18570034	0		Br226.15	AT3G50060	3.3.group15
1551	Br226.20	3.3.group15	A3	2725	11359149	11370849	AT3G49990	AT3	3969	AT3G49990.1	18543475	18544983	0		Br226.20	AT3G49990	3.3.group15
1552	Br226.23	3.3.group15	A3	2728	11380301	11384126	AT3G49930	AT3	3963	AT3G49930.1	18521231	18521878	M		Br226.23	AT3G49930	3.3.group15
1553	Br226.31	3.3.group15	A3	2735	11402033	11405621	AT3G49740	AT3	3944	AT3G49740.1	18458773	18460986	M		Br226.31	AT3G49740	3.3.group15
1554	Br226.33	3.3.group15	A3	2737	11406855	11409923	AT3G49790	AT3	3949	AT3G49790.1	18479281	18480381	M		Br226.33	AT3G49790	3.3.group15
1555	Br226.37	3.3.group15	A3	2741	11416709	11421754	AT3G49700	AT3	3940	AT3G49700.1	18445455	18447126	M		Br226.37	AT3G49700	3.3.group15
1556	Br226.40	3.3.group15	A3	2743	11427493	11436311	AT3G49670	AT3	3937	AT3G49670.1	18428726	18431821	M		Br226.40	AT3G49670	3.3.group15
1557	Br270.1	4.3.group7	A3	2744	11436312	11448862	AT4G15215	AT4	1429	AT4G15215.1	8672070	8678874	T		Br270.1	AT4G15215	4.3.group7
1559	Br270.2	4.3.group7	A3	2745	11448863	11452028	AT4G15240	AT4	1433	AT4G15240.1	8703518	8705378	T		Br270.2	AT4G15240	4.3.group7
1560	Br270.5	4.3.group7	A3	2748	11456943	11459112	AT4G15280	AT4	1438	AT4G15280.1	8719182	8720618	T		Br270.5	AT4G15280	4.3.group7
1561	Br270.6	4.3.group7	A3	2749	11459113	11467461	AT4G15400	AT4	1452	AT4G15400.1	8812121	8813428	T		Br270.6	AT4G15400	4.3.group7
1562	Br270.16	4.3.group7	A3	2754	11495446	11500438	AT4G15310	AT4	1441	AT4G15310.1	8736721	8740047	T		Br270.16	AT4G15310	4.3.group7
1564	Br270.21	4.3.group7	A3	2759	11508904	11511292	AT4G15417	AT4	1455	AT4G15417.1	8821759	8822991	T		Br270.21	AT4G15417	4.3.group7
1565	Br270.25	4.3.group7	A3	2761	11518340	11526004	AT4G15440	AT4	1458	AT4G15440.1	8835868	8838461	T		Br270.25	AT4G15440	4.3.group7
1566	Br270.29	4.3.group7	A3	2765	11542359	11548959	AT4G15480	AT4	1463	AT4G15480.1	8848998	8850470	T		Br270.29	AT4G15480	4.3.group7
1568	Br270.33	4.3.group7	A3	2767	11554822	11561514	AT4G15530	AT4	1468	AT4G15530.5	8864826	8870746	T		Br270.33	AT4G15530	4.3.group7
1569	Br270.36	4.3.group7	A3	2770	11567282	11570976	AT4G15560	AT4	1472	AT4G15560.1	8884216	8887252	T		Br270.36	AT4G15560	4.3.group7
1570	Br271.105	4.3.group7	A3	2778	11596785	11599224	AT4G15760	AT4	1494	AT4G15760.1	8972783	8974229	T		Br271.105	AT4G15760	4.3.group7
1571	Br271.95	4.3.group7	A3	2787	11612970	11618109	AT4G15840	AT4	1504	AT4G15840.1	8997472	9000866	T		Br271.95	AT4G15840	4.3.group7
1572	Br271.86	4.3.group7	A3	2796	11648129	11655099	AT4G15890	AT4	1509	AT4G15890.1	9017468	9022760	T		Br271.86	AT4G15890	4.3.group7
1573	Br271.84	4.3.group7	A3	2798	11657599	11662977	AT4G15900	AT4	1510	AT4G15900.1	9023790	9027458	T		Br271.84	AT4G15900	4.3.group7
1574	Br271.81	4.3.group7	A3	2801	11670309	11672867	AT4G15960	AT4	1518	AT4G15960.1	9045777	9047213	T		Br271.81	AT4G15960	4.3.group7
1575	Br271.80	4.3.group7	A3	2802	11672868	11680395	AT4G16060	AT4	1529	AT4G16060.1	9094436	9096159	T		Br271.80	AT4G16060	4.3.group7
1576	Br271.78	4.3.group7	A3	2803	11680396	11688536	AT4G15990	AT4	1522	AT4G15990.1	9061281	9061688	T		Br271.78	AT4G15990	4.3.group7
1577	Br271.77	4.3.group7	A3	2804	11688537	11693223	AT4G15960	AT4	1518	AT4G15960.1	9045777	9047213	T		Br271.77	AT4G15960	4.3.group7
1578	Br271.73	4.3.group7	A3	2808	11700570	11705196	AT4G16070	AT4	1530	AT4G16070.1	9096820	9100608	T		Br271.73	AT4G16070	4.3.group7
1579	Br271.68	4.3.group7	A3	2812	11721607	11726762	AT4G16110	AT4	1535	AT4G16110.1	9112989	9115646	T		Br271.68	AT4G16110	4.3.group7
1580	Br271.63	4.3.group7	A3	2816	11737363	11746544	AT4G16144	AT4	1541	AT4G16144.1	9138066	9141437	0		Br271.63	AT4G16144	4.3.group7
1581	Br271.61	4.3.group7	A3	2818	11749682	11751103	AT4G16155	AT4	1544	AT4G16155.1	9153586	9157149	0		Br271.61	AT4G16155	4.3.group7
1582	Br271.55	4.3.group7	A3	2824	11765547	11766221	AT4G16195	AT4	1551	AT4G16195.1	9173180	9173665	0		Br271.55	AT4G16195	4.3.group7
1583	Br271.51	4.3.group7	A3	2828	11774237	11778178	AT4G16230	AT4	1556	AT4G16230.1	9185313	9188552	0		Br271.51	AT4G16230	4.3.group7
1584	Br271.48	4.3.group7	A3	2831	11788240	11792703	AT4G16360	AT4	1569	AT4G16360.1	9245681	9246852	U		Br271.48	AT4G16360	4.3.group7
1585	Br271.43	4.3.group7	A3	2836	11799201	11799918	AT4G16410	AT4	1574	AT4G16410.1	9262042	9262599	U		Br271.43	AT4G16410	4.3.group7
1587	Br271.39	4.3.group7	A3	2840	11807501	11810659	AT4G16444	AT4	1579	AT4G16444.1	9274813	9276078	U		Br271.39	AT4G16444	4.3.group7
1588	Br271.33	4.3.group7	A3	2845	11823529	11829820	AT4G16490	AT4	1585	AT4G16490.1	9294747	9295553	U		Br271.33	AT4G16490	4.3.group7
1589	Br271.27	4.3.group7	A3	2851	11845215	11850745	AT4G16520	AT4	1589	AT4G16520.1	9306905	9308136	U		Br271.27	AT4G16520	4.3.group7
1590	Br271.19	4.3.group7	A3	2856	11867856	11871402	AT4G16560	AT4	1593	AT4G16560.1	9324768	9328650	U		Br271.19	AT4G16560	4.3.group7
1591	Br271.14	4.3.group7	A3	2860	11889829	11897910	AT4G16590	AT4	1598	AT4G16590.1	9345779	9349061	U		Br271.14	AT4G16590	4.3.group7
1592	Br271.10	4.3.group7	A3	2864	11910858	11916045	AT4G16640	AT4	1603	AT4G16640.1	9367418	9368512	U		Br271.10	AT4G16640	4.3.group7
1593	Br271.8	4.3.group7	A3	2866	11924874	11929876	AT4G16650	AT4	1604	AT4G16650.1	9372749	9375932	U		Br271.8	AT4G16650	4.3.group7
1594	Br271.7	4.3.group7	A3	2867	11929877	11935755	AT4G16660	AT4	1605	AT4G16660.1	9377247	9381254	U		Br271.7	AT4G16660	4.3.group7
1595	Br271.4	4.3.group7	A3	2870	11946341	11951476	AT4G16750	AT4	1616	AT4G16750.1	9421143	9421682	U		Br271.4	AT4G16750	4.3.group7
1596	Br271.2	4.3.group7	A3	2872	11953934	11959517	AT4G16770	AT4	1619	AT4G16770.1	9434590	9437187	U		Br271.2	AT4G16770	4.3.group7
1597	Br271.1	4.3.group7	A3	2873	11959518	11970471	AT4G16820	AT4	1624	AT4G16820.1	9467582	9469135	U		Br271.1	AT4G16820	4.3.group7
1598	Br275.1	4.3.group9	A3	2874	11970472	11980926	AT4G17760	AT4	1724	AT4G17760.1	9871833	9873270	U		Br275.1	AT4G17760	4.3.group9
1599	Br275.12	4.3.group9	A3	2885	12012462	12016446	AT4G17690	AT4	1714	AT4G17690.1	9846140	9847120	U		Br275.12	AT4G17690	4.3.group9
1600	Br275.17	4.3.group9	A3	2890	12033329	12037749	AT4G17670	AT4	1712	AT4G17670.1	9833961	9834676	U		Br275.17	AT4G17670	4.3.group9
1601	Br275.19	4.3.group9	A3	2892	12040634	12044122	AT4G17620	AT4	1708	AT4G17620.2	9822018	9824872	U		Br275.19	AT4G17620	4.3.group9
1602	Br275.23	4.3.group9	A3	2896	12051686	12056559	AT4G17600	AT4	1705	AT4G17600.1	9803772	9804727	U		Br275.23	AT4G17600	4.3.group9
1603	Br275.24	4.3.group9	A3	2897	12056560	12059511	AT4G17550	AT4	1698	AT4G17550.1	9777951	9779751	U		Br275.24	AT4G17550	4.3.group9
1605	Br275.28	4.3.group9	A3	2901	12064460	12066619	AT4G17530	AT4	1696	AT4G17530.1	9773734	9775437	U		Br275.28	AT4G17530	4.3.group9
1607	Br275.33	4.3.group9	A3	2906	12075018	12081843	AT4G17460	AT4	1686	AT4G17460.1	9739874	9740995	U		Br275.33	AT4G17460	4.3.group9
1608	Br279.1	4.3.group10	A3	2909	12099055	12107237	AT4G18100	AT4	1759	AT4G18100.1	10035727	10036487	U		Br279.1	AT4G18100	4.3.group10
1609	Br279.6	4.3.group10	A3	2914	12122173	12127418	AT4G18170	AT4	1766	AT4G18170.1	10061519	10062702	U		Br279.6	AT4G18170	4.3.group10
1610	Br279.9	4.3.group10	A3	2917	12133624	12135312	AT4G18205	AT4	1771	AT4G18205.1	10073861	10075076	U		Br279.9	AT4G18205	4.3.group10
1611	Br279.14	4.3.group10	A3	2922	12147367	12152049	AT4G18250	AT4	1776	AT4G18250.1	10087354	10091974	U		Br279.14	AT4G18250	4.3.group10
1612	Br279.18	4.3.group10	A3	2926	12158902	12163400	AT4G18270	AT4	1778	AT4G18270.1	10099375	10101908	U		Br279.18	AT4G18270	4.3.group10
1613	Br279.20	4.3.group10	A3	2928	12165081	12174519	AT4G18340	AT4	1786	AT4G18340.1	10130256	10132030	U		Br279.20	AT4G18340	4.3.group10
1614	Br279.28	4.3.group10	A3	2933	12197882	12202071	AT4G18360	AT4	1788	AT4G18360.1	10146152	10148397	U		Br279.28	AT4G18360	4.3.group10
1615	Br279.32	4.3.group10	A3	2937	12211608	12214322	AT4G18400	AT4	1795	AT4G18400.1	10170035	10171232	U		Br279.32	AT4G18400	4.3.group10
1617	Br279.35	4.3.group10	A3	2940	12221433	12224324	AT4G18800	AT4	1838	AT4G18800.1	10320167	10321350	U		Br279.35	AT4G18800	4.3.group10
1618	Br279.36	4.3.group10	A3	2941	12224325	12227332	AT4G18440	AT4	1799	AT4G18440.1	10186396	10188843	U		Br279.36	AT4G18440	4.3.group10
1619	Br279.39	4.3.group10	A3	2944	12235008	12242743	AT4G18501	AT4	1807	AT4G18501.1	10209322	10209651	U		Br279.39	AT4G18501	4.3.group10
1620	Br279.45	4.3.group10	A3	2949	12268394	12272048	AT4G18540	AT4	1811	AT4G18540.1	10221214	10223039	U		Br279.45	AT4G18540	4.3.group10
1621	Br279.46	4.3.group10	A3	2950	12272049	12282855	AT4G18550	AT4	1812	AT4G18550.1	10225017	10226873	U		Br279.46	AT4G18550	4.3.group10
1622	Br279.53	4.3.group10	A3	2955	12296508	12301087	AT4G18596	AT4	1817	AT4G18596.1	10239125	10239739	U		Br279.53	AT4G18596	4.3.group10
1623	Br279.58	4.3.group10	A3	2960	12313845	12320951	AT4G18630	AT4	1821	AT4G18630.1	10257189	10258745	U		Br279.58	AT4G18630	4.3.group10
1624	Br279.62	4.3.group10	A3	2962	12329172	12336090	AT4G18660	AT4	1824	AT4G18660.1	10272974	10274053	U		Br279.62	AT4G18660	4.3.group10
1625	Br279.64	4.3.group10	A3	2964	12340010	12345656	AT4G18710	AT4	1829	AT4G18710.1	10296485	10298924	U		Br279.64	AT4G18710	4.3.group10
1627	Br279.66	4.3.group10	A3	2966	12347953	12354820	AT4G18780	AT4	1836	AT4G18780.1	10312857	10316730	U		Br279.66	AT4G18780	4.3.group10
1628	Br300.2	4.3.group14	A3	3114	13068010	13071322	AT4G27480	AT4	2750	AT4G27480.1	13736841	13738323	U		Br300.2	AT4G27480	4.3.group14
1629	Br300.4	4.3.group14	A3	3116	13074585	13079243	AT4G27500	AT4	2752	AT4G27500.1	13743620	13745906	U		Br300.4	AT4G27500	4.3.group14
1630	Br300.8	4.3.group14	A3	3119	13090165	13092101	AT4G27580	AT4	2760	AT4G27580.1	13765838	13766312	U		Br300.8	AT4G27580	4.3.group14
1631	Br300.11	4.3.group14	A3	3122	13099308	13102289	AT4G27620	AT4	2766	AT4G27620.1	13789065	13790522	U		Br300.11	AT4G27620	4.3.group14
1632	Br300.12	4.3.group14	A3	3123	13102290	13109182	AT4G27640	AT4	2768	AT4G27640.1	13798019	13802982	U		Br300.12	AT4G27640	4.3.group14
1633	Br300.15	4.3.group14	A3	3126	13115488	13123028	AT4G27650	AT4	2769	AT4G27650.1	13803465	13807562	U		Br300.15	AT4G27650	4.3.group14
1634	Br300.22	4.3.group14	A3	3131	13138555	13141365	AT4G27660	AT4	2773	AT4G27660.1	13817255	13818033	U		Br300.22	AT4G27660	4.3.group14
1635	Br300.29	4.3.group14	A3	3136	13153154	13158044	AT4G27680	AT4	2775	AT4G27680.1	13821269	13823089	U		Br300.29	AT4G27680	4.3.group14
1637	Br300.34	4.3.group14	A3	3141	13167534	13169880	AT4G27780	AT4	2785	AT4G27780.1	13847780	13849635	U		Br300.34	AT4G27780	4.3.group14
1638	Br300.35	4.3.group14	A3	3142	13169881	13177226	AT4G27800	AT4	2787	AT4G27800.1	13852019	13854097	U		Br300.35	AT4G27800	4.3.group14
1639	Br302.50	4.3.group14	A3	3157	13244157	13249770	AT4G28110	AT4	2822	AT4G28110.1	13968172	13969390	U		Br302.50	AT4G28110	4.3.group14
1640	Br302.43	4.3.group14	A3	3163	13270453	13274904	AT4G28140	AT4	2824	AT4G28140.1	13974911	13975789	U		Br302.43	AT4G28140	4.3.group14
1641	Br302.37	4.3.group14	A3	3169	13286075	13289713	AT4G28220	AT4	2832	AT4G28220.1	13993084	13995657	U		Br302.37	AT4G28220	4.3.group14
1642	Br302.34	4.3.group14	A3	3172	13297226	13300808	AT4G28250	AT4	2835	AT4G28250.1	14000452	14001951	U		Br302.34	AT4G28250	4.3.group14
1643	Br302.28	4.3.group14	A3	3178	13314037	13318526	AT4G28310	AT4	2841	AT4G28310.1	14017464	14018072	U		Br302.28	AT4G28310	4.3.group14
1644	Br302.21	4.3.group14	A3	3184	13340408	13347586	AT4G28400	AT4	2853	AT4G28400.1	14048505	14050124	U		Br302.21	AT4G28400	4.3.group14
1645	Br302.14	4.3.group14	A3	3189	13370500	13377107	AT4G28420	AT4	2856	AT4G28420.2	14055693	14057415	U		Br302.14	AT4G28420	4.3.group14
1646	Br302.5	4.3.group14	A3	3196	13399441	13405072	AT4G28470	AT4	2861	AT4G28470.1	14067614	14072363	U		Br302.5	AT4G28470	4.3.group14
1647	Br302.4	4.3.group14	A3	3197	13405073	13406875	AT4G28480	AT4	2862	AT4G28480.1	14073316	14075097	U		Br302.4	AT4G28480	4.3.group14
1648	Br302.1	4.3.group14	A3	3200	13415280	13424773	AT4G28500	AT4	2865	AT4G28500.1	14083020	14084272	U		Br302.1	AT4G28500	4.3.group14
1650	Br305.3	4.3.group15	A3	3203	13442119	13458054	AT4G29140	AT4	2934	AT4G29140.1	14369154	14370752	U		Br305.3	AT4G29140	4.3.group15
1651	Br305.8	4.3.group15	A3	3207	13472412	13474809	AT4G29170	AT4	2937	AT4G29170.1	14382991	14385134	U		Br305.8	AT4G29170	4.3.group15
1652	Br305.9	4.3.group15	A3	3208	13474810	13480391	AT4G29450	AT4	2968	AT4G29450.1	14478843	14482632	U		Br305.9	AT4G29450	4.3.group15
1653	Br305.10	4.3.group15	A3	3209	13480392	13488954	AT4G29190	AT4	2939	AT4G29190.1	14392239	14393309	U		Br305.10	AT4G29190	4.3.group15
1654	Br305.19	4.3.group15	A3	3216	13521935	13524926	AT4G29210	AT4	2941	AT4G29210.1	14400996	14403325	U		Br305.19	AT4G29210	4.3.group15
1655	Br305.24	4.3.group15	A3	3221	13542818	13550193	AT4G29270	AT4	2947	AT4G29270.1	14423803	14424854	U		Br305.24	AT4G29270	4.3.group15
1656	Br305.29	4.3.group15	A3	3224	13560543	13564626	AT4G29340	AT4	2957	AT4G29340.1	14447724	14448473	U		Br305.29	AT4G29340	4.3.group15
1657	Br305.31	4.3.group15	A3	3226	13571179	13575260	AT4G29370	AT4	2960	AT4G29370.1	14455608	14456744	U		Br305.31	AT4G29370	4.3.group15
1658	Br305.32	4.3.group15	A3	3227	13575261	13577269	AT4G29410	AT4	2964	AT4G29410.1	14468445	14469970	U		Br305.32	AT4G29410	4.3.group15
1659	Br305.34	4.3.group15	A3	3229	13578583	13581035	AT4G29510	AT4	2973	AT4G29510.1	14491745	14493758	U		Br305.34	AT4G29510	4.3.group15
1660	Br305.37	4.3.group15	A3	3232	13588506	13590125	AT4G29630	AT4	2985	AT4G29630.1	14522575	14523246	U		Br305.37	AT4G29630	4.3.group15
1661	Br305.39	4.3.group15	A3	3234	13591788	13595054	AT4G29710	AT4	2994	AT4G29710.1	14547007	14547408	U		Br305.39	AT4G29710	4.3.group15
1662	Br305.46	4.3.group15	A3	3240	13616809	13625292	AT4G29740	AT4	2998	AT4G29740.2	14566357	14569138	U		Br305.46	AT4G29740	4.3.group15
1663	Br305.54	4.3.group15	A3	3248	13660859	13671001	AT4G29750	AT4	2999	AT4G29750.1	14569734	14572810	U		Br305.54	AT4G29750	4.3.group15
1664	Br313.79	4.3.group16	A3	3277	13797851	13803541	AT4G32760	AT4	3318	AT4G32760.1	15799381	15803837	U		Br313.79	AT4G32760	4.3.group16
1665	Br313.76	4.3.group16	A3	3279	13812630	13819092	AT4G32800	AT4	3323	AT4G32800.1	15819816	15820481	U		Br313.76	AT4G32800	4.3.group16
1666	Br313.71	4.3.group16	A3	3283	13842491	13847616	AT4G32870	AT4	3330	AT4G32870.1	15862172	15862645	U		Br313.71	AT4G32870	4.3.group16
1667	Br313.65	4.3.group16	A3	3288	13865889	13868875	AT4G32930	AT4	3337	AT4G32930.1	15898881	15900188	U		Br313.65	AT4G32930	4.3.group16
1668	Br313.64	4.3.group16	A3	3289	13868876	13873308	AT4G32950	AT4	3339	AT4G32950.1	15904447	15906013	U		Br313.64	AT4G32950	4.3.group16
1669	Br313.61	4.3.group16	A3	3291	13885177	13894104	AT4G33000	AT4	3344	AT4G33000.1	15924352	15926401	U		Br313.61	AT4G33000	4.3.group16
1670	Br313.60	4.3.group16	A3	3292	13894105	13898874	AT4G33030	AT4	3347	AT4G33030.1	15936054	15937569	U		Br313.60	AT4G33030	4.3.group16
1671	Br313.59	4.3.group16	A3	3293	13898875	13902659	AT4G33040	AT4	3348	AT4G33040.1	15940782	15941216	U		Br313.59	AT4G33040	4.3.group16
1672	Br313.57	4.3.group16	A3	3295	13906233	13910072	AT4G33110	AT4	3355	AT4G33110.1	15972500	15974534	U		Br313.57	AT4G33110	4.3.group16
1674	Br313.46	4.3.group16	A3	3305	13946946	13949886	AT4G33150	AT4	3359	AT4G33150.1	15985482	15991072	U		Br313.46	AT4G33150	4.3.group16
1675	Br313.36	4.3.group16	A3	3312	13971141	13974454	AT4G33160	AT4	3360	AT4G33160.1	15994283	15995536	U		Br313.36	AT4G33160	4.3.group16
1676	Br313.32	4.3.group16	A3	3316	13985534	14001851	AT4G33200	AT4	3363	AT4G33200.1	16002771	16014795	U		Br313.32	AT4G33200	4.3.group16
1677	Br313.26	4.3.group16	A3	3319	14018399	14030224	AT4G33210	AT4	3364	AT4G33210.1	16015974	16020700	U		Br313.26	AT4G33210	4.3.group16
1678	Br313.24	4.3.group16	A3	3321	14031184	14034552	AT4G33220	AT4	3365	AT4G33220.1	16024449	16026134	U		Br313.24	AT4G33220	4.3.group16
1679	Br313.21	4.3.group16	A3	3324	14039202	14041396	AT4G33280	AT4	3371	AT4G33280.1	16047361	16049314	U		Br313.21	AT4G33280	4.3.group16
1680	Br313.18	4.3.group16	A3	3327	14045082	14047470	AT4G33360	AT4	3379	AT4G33360.1	16067992	16069377	U		Br313.18	AT4G33360	4.3.group16
1681	Br313.17	4.3.group16	A3	3328	14047471	14052274	AT4G33390	AT4	3382	AT4G33390.1	16075285	16077709	U		Br313.17	AT4G33390	4.3.group16
1682	Br313.12	4.3.group16	A3	3333	14066589	14070636	AT4G33450	AT4	3388	AT4G33450.1	16095749	16096606	U		Br313.12	AT4G33450	4.3.group16
1683	Br313.11	4.3.group16	A3	3334	14070637	14074282	AT4G33467	AT4	3391	AT4G33467.1	16101694	16102087	U		Br313.11	AT4G33467	4.3.group16
1684	Br313.7	4.3.group16	A3	3338	14080308	14082166	AT4G33600	AT4	3407	AT4G33600.1	16144453	16145867	U		Br313.7	AT4G33600	4.3.group16
1685	Br129.51	2.4.group2	A4	90	437382	446552	AT2G27460	AT2	2065	AT2G27460.1	11747748	11751945	I		Br129.51	AT2G27460	2.4.group2
1686	Br129.49	2.4.group2	A4	92	448572	455218	AT2G27530	AT2	2073	AT2G27530.1	11770520	11771647	I		Br129.49	AT2G27530	2.4.group2
1687	Br129.41	2.4.group2	A4	100	490755	494087	AT2G27610	AT2	2081	AT2G27610.1	11791004	11793610	I		Br129.41	AT2G27610	2.4.group2
1688	Br129.34	2.4.group2	A4	105	517783	520091	AT2G27710	AT2	2089	AT2G27710.1	11824006	11824747	I		Br129.34	AT2G27710	2.4.group2
1689	Br129.30	2.4.group2	A4	109	523936	526044	AT2G27740	AT2	2092	AT2G27740.1	11829877	11830652	I		Br129.30	AT2G27740	2.4.group2
1690	Br129.27	2.4.group2	A4	112	532423	538161	AT2G27770	AT2	2095	AT2G27770.1	11840166	11841128	I		Br129.27	AT2G27770	2.4.group2
1691	Br129.24	2.4.group2	A4	115	543386	547814	AT2G27810	AT2	2100	AT2G27810.1	11859415	11863065	I		Br129.24	AT2G27810	2.4.group2
1692	Br129.19	2.4.group2	A4	120	560269	563745	AT2G27860	AT2	2104	AT2G27860.1	11871761	11873920	I		Br129.19	AT2G27860	2.4.group2
1693	Br129.16	2.4.group2	A4	123	573805	578375	AT2G27920	AT2	2108	AT2G27920.1	11892854	11896120	I		Br129.16	AT2G27920	2.4.group2
1694	Br129.13	2.4.group2	A4	126	586445	590413	AT2G27930	AT2	2109	AT2G27930.1	11899446	11899999	I		Br129.13	AT2G27930	2.4.group2
1695	Br129.11	2.4.group2	A4	128	592673	600563	AT2G27980	AT2	2114	AT2G27980.1	11921027	11926818	I		Br129.11	AT2G27980	2.4.group2
1696	Br129.8	2.4.group2	A4	131	618337	624037	AT2G28000	AT2	2116	AT2G28000.1	11933680	11936261	I		Br129.8	AT2G28000	2.4.group2
1697	Br129.1	2.4.group2	A4	135	635427	641277	AT2G28080	AT2	2124	AT2G28080.1	11967851	11970304	I		Br129.1	AT2G28080	2.4.group2
1698	Br131.1	2.4.group2	A4	136	641278	650236	AT2G28360	AT2	2155	AT2G28360.1	12131681	12136956	I		Br131.1	AT2G28360	2.4.group2
1699	Br131.3	2.4.group2	A4	138	652952	661641	AT2G28380	AT2	2157	AT2G28380.1	12141175	12142992	I		Br131.3	AT2G28380	2.4.group2
1700	Br131.12	2.4.group2	A4	145	687295	689891	AT2G28220	AT2	2140	AT2G28220.1	12041030	12044604	I		Br131.12	AT2G28220	2.4.group2
1701	Br135.39	2.4.group3	A4	158	793173	798849	AT2G32540	AT2	2585	AT2G32540.1	13821763	13825366	J		Br135.39	AT2G32540	2.4.group3
1703	Br135.37	2.4.group3	A4	160	803983	808573	AT2G32680	AT2	2598	AT2G32680.1	13867019	13869691	J		Br135.37	AT2G32680	2.4.group3
1704	Br135.32	2.4.group3	A4	165	814896	821155	AT2G32590	AT2	2589	AT2G32590.1	13836497	13840286	J		Br135.32	AT2G32590	2.4.group3
1705	Br135.26	2.4.group3	A4	171	832112	835366	AT2G32680	AT2	2598	AT2G32680.1	13867019	13869691	J		Br135.26	AT2G32680	2.4.group3
1707	Br135.20	2.4.group3	A4	176	854319	856639	AT2G33110	AT2	2646	AT2G33110.1	14048374	14049969	J		Br135.20	AT2G33110	2.4.group3
1708	Br135.15	2.4.group3	A4	181	867052	872841	AT2G32680	AT2	2598	AT2G32680.1	13867019	13869691	J		Br135.15	AT2G32680	2.4.group3
1710	Br135.12	2.4.group3	A4	183	876653	879102	AT2G32700	AT2	2599	AT2G32700.3	13874312	13878921	J		Br135.12	AT2G32700	2.4.group3
1711	Br135.7	2.4.group3	A4	188	893932	896885	AT2G32760	AT2	2605	AT2G32760.1	13899217	13901372	J		Br135.7	AT2G32760	2.4.group3
1712	Br135.6	2.4.group3	A4	189	896886	898469	AT2G32765	AT2	2606	AT2G32765.1	13902045	13902476	J		Br135.6	AT2G32765	2.4.group3
1714	Br135.1	2.4.group3	A4	194	911977	920751	AT2G32860	AT2	2619	AT2G32860.2	13947310	13950673	J		Br135.1	AT2G32860	2.4.group3
1715	Br137.1	2.4.group3	A4	195	920752	927159	AT2G33210	AT2	2656	AT2G33210.1	14082170	14085645	J		Br137.1	AT2G33210	2.4.group3
1716	Br137.6	2.4.group3	A4	200	938969	944174	AT2G33290	AT2	2666	AT2G33290.1	14117155	14119110	J		Br137.6	AT2G33290	2.4.group3
1717	Br137.8	2.4.group3	A4	202	948508	951916	AT2G33030	AT2	2638	AT2G33030.1	14024761	14025417	J		Br137.8	AT2G33030	2.4.group3
1719	Br137.10	2.4.group3	A4	204	954461	962356	AT2G33340	AT2	2671	AT2G33340.1	14133540	14138076	J		Br137.10	AT2G33340	2.4.group3
1720	Br137.14	2.4.group3	A4	207	975857	982903	AT2G33350	AT2	2672	AT2G33350.1	14141192	14143912	J		Br137.14	AT2G33350	2.4.group3
1721	Br137.21	2.4.group3	A4	214	997292	1002116	AT2G33420	AT2	2680	AT2G33420.1	14165858	14169380	J		Br137.21	AT2G33420	2.4.group3
1722	Br137.22	2.4.group3	A4	215	1002117	1004409	AT2G33430	AT2	2681	AT2G33430.1	14169808	14171805	J		Br137.22	AT2G33430	2.4.group3
1723	Br137.29	2.4.group3	A4	222	1021440	1026819	AT2G33490	AT2	2688	AT2G33490.1	14190628	14194742	J		Br137.29	AT2G33490	2.4.group3
1724	Br137.35	2.4.group3	A4	227	1047035	1050061	AT2G33560	AT2	2695	AT2G33560.1	14220886	14222994	J		Br137.35	AT2G33560	2.4.group3
1726	Br137.42	2.4.group3	A4	233	1063567	1067097	AT2G33640	AT2	2704	AT2G33640.1	14246576	14249316	J		Br137.42	AT2G33640	2.4.group3
1727	Br137.43	2.4.group3	A4	234	1067098	1075186	AT2G33670	AT2	2706	AT2G33670.1	14252214	14254955	J		Br137.43	AT2G33670	2.4.group3
1728	Br137.51	2.4.group3	A4	241	1093506	1097990	AT2G33730	AT2	2713	AT2G33730.1	14272755	14274956	J		Br137.51	AT2G33730	2.4.group3
1729	Br137.52	2.4.group3	A4	242	1097991	1100529	AT2G33760	AT2	2717	AT2G33760.1	14282876	14284627	J		Br137.52	AT2G33760	2.4.group3
1730	Br137.60	2.4.group3	A4	249	1120985	1130618	AT2G33780	AT2	2720	AT2G33780.1	14298193	14298807	J		Br137.60	AT2G33780	2.4.group3
1731	Br140.44	2.4.group4	A4	250	1130619	1138786	AT2G35510	AT2	2896	AT2G35510.1	14923977	14926277	J		Br140.44	AT2G35510	2.4.group4
1732	Br140.40	2.4.group4	A4	254	1144158	1146876	AT2G35580	AT2	2901	AT2G35580.1	14940907	14942561	J		Br140.40	AT2G35580	2.4.group4
1733	Br140.36	2.4.group4	A4	258	1151827	1155206	AT2G35600	AT2	2903	AT2G35600.1	14948171	14950360	J		Br140.36	AT2G35600	2.4.group4
1734	Br140.29	2.4.group4	A4	265	1173692	1175780	AT2G35615	AT2	2907	AT2G35615.1	14966470	14967813	J		Br140.29	AT2G35615	2.4.group4
1735	Br140.28	2.4.group4	A4	266	1175781	1179990	AT2G35620	AT2	2908	AT2G35620.1	14968266	14971719	J		Br140.28	AT2G35620	2.4.group4
1736	Br140.23	2.4.group4	A4	271	1199299	1201425	AT2G35660	AT2	2913	AT2G35660.1	14995578	14997399	J		Br140.23	AT2G35660	2.4.group4
1737	Br140.17	2.4.group4	A4	277	1220930	1229638	AT2G35710	AT2	2918	AT2G35710.1	15018004	15021149	J		Br140.17	AT2G35710	2.4.group4
1738	Br140.16	2.4.group4	A4	278	1229639	1234367	AT2G35720	AT2	2919	AT2G35720.1	15023962	15026945	J		Br140.16	AT2G35720	2.4.group4
1739	Br140.9	2.4.group4	A4	285	1247069	1250260	AT2G35780	AT2	2928	AT2G35780.1	15044812	15047183	J		Br140.9	AT2G35780	2.4.group4
1740	Br140.7	2.4.group4	A4	287	1253572	1255207	AT2G35790	AT2	2929	AT2G35790.1	15047814	15049055	J		Br140.7	AT2G35790	2.4.group4
1741	Br140.1	2.4.group4	A4	293	1272977	1279175	AT2G35840	AT2	2935	AT2G35840.1	15061031	15062855	J		Br140.1	AT2G35840	2.4.group4
1742	Br143.4	2.4.group5	A4	321	1439937	1441869	AT2G36550	AT2	3007	AT2G36550.1	15334626	15335881	J		Br143.4	AT2G36550	2.4.group5
1743	Br143.6	2.4.group5	A4	323	1443049	1445115	AT2G36640	AT2	3015	AT2G36640.1	15364098	15365631	J		Br143.6	AT2G36640	2.4.group5
1744	Br143.9	2.4.group5	A4	326	1457374	1461401	AT2G36710	AT2	3023	AT2G36710.1	15396693	15398279	J		Br143.9	AT2G36710	2.4.group5
1745	Br143.12	2.4.group5	A4	329	1472940	1478225	AT2G36780	AT2	3031	AT2G36780.1	15424697	15426187	J		Br143.12	AT2G36780	2.4.group5
1747	Br143.14	2.4.group5	A4	330	1478226	1499540	AT2G36750	AT2	3028	AT2G36750.1	15417610	15419085	J		Br143.14	AT2G36750	2.4.group5
1749	Br143.16	2.4.group5	A4	332	1505925	1511778	AT2G36840	AT2	3038	AT2G36840.1	15458913	15460629	J		Br143.16	AT2G36840	2.4.group5
1750	Br143.19	2.4.group5	A4	335	1521455	1526353	AT2G36890	AT2	3043	AT2G36890.1	15492900	15494324	J		Br143.19	AT2G36890	2.4.group5
1751	Br143.20	2.4.group5	A4	336	1526354	1532960	AT2G36895	AT2	3044	AT2G36895.1	15496255	15497375	J		Br143.20	AT2G36895	2.4.group5
1752	Br143.23	2.4.group5	A4	339	1541987	1549518	AT2G36910	AT2	3046	AT2G36910.1	15509241	15514129	J		Br143.23	AT2G36910	2.4.group5
1753	Br143.25	2.4.group5	A4	341	1552888	1558401	AT2G36950	AT2	3050	AT2G36950.1	15522295	15523833	J		Br143.25	AT2G36950	2.4.group5
1754	Br143.26	2.4.group5	A4	342	1558402	1568750	AT2G36960	AT2	3051	AT2G36960.1	15530631	15534324	J		Br143.26	AT2G36960	2.4.group5
1755	Br147.1	2.4.group6	A4	343	1568751	1574574	AT2G37550	AT2	3113	AT2G37550.1	15762622	15764534	J		Br147.1	AT2G37550	2.4.group6
1756	Br147.8	2.4.group6	A4	350	1595183	1598472	AT2G37580	AT2	3116	AT2G37580.1	15771823	15772530	J		Br147.8	AT2G37580	2.4.group6
1757	Br147.15	2.4.group6	A4	357	1619435	1623170	AT2G37620	AT2	3121	AT2G37620.1	15786839	15788319	J		Br147.15	AT2G37620	2.4.group6
1758	Br147.16	2.4.group6	A4	358	1623171	1626708	AT2G37660	AT2	3125	AT2G37660.1	15802559	15804055	J		Br147.16	AT2G37660	2.4.group6
1759	Br147.29	2.4.group6	A4	370	1671773	1677165	AT2G37740	AT2	3134	AT2G37740.1	15834784	15835698	J		Br147.29	AT2G37740	2.4.group6
1760	Br147.32	2.4.group6	A4	373	1681729	1683359	AT2G37800	AT2	3140	AT2G37800.1	15848117	15850688	J		Br147.32	AT2G37800	2.4.group6
1761	Br147.38	2.4.group6	A4	378	1693369	1696523	AT2G37890	AT2	3147	AT2G37890.1	15869095	15870927	J		Br147.38	AT2G37890	2.4.group6
1762	Br147.41	2.4.group6	A4	380	1699003	1701645	AT2G37930	AT2	3152	AT2G37930.1	15880362	15881848	J		Br147.41	AT2G37930	2.4.group6
1763	Br147.47	2.4.group6	A4	386	1719488	1721259	AT2G37970	AT2	3156	AT2G37970.1	15898105	15898782	J		Br147.47	AT2G37970	2.4.group6
1764	Br147.49	2.4.group6	A4	388	1722157	1729096	AT2G37980	AT2	3158	AT2G37980.1	15901240	15904530	J		Br147.49	AT2G37980	2.4.group6
1765	Br147.53	2.4.group6	A4	392	1741175	1744969	AT2G38010	AT2	3161	AT2G38010.2	15913940	15916945	J		Br147.53	AT2G38010	2.4.group6
1766	Br147.55	2.4.group6	A4	394	1746517	1750397	AT2G38060	AT2	3166	AT2G38060.1	15929805	15932701	J		Br147.55	AT2G38060	2.4.group6
1767	Br147.58	2.4.group6	A4	397	1757617	1765968	AT2G38080	AT2	3168	AT2G38080.1	15941618	15944430	J		Br147.58	AT2G38080	2.4.group6
1768	Br147.59	2.4.group6	A4	398	1765969	1781337	AT2G38090	AT2	3169	AT2G38090.1	15952356	15953853	J		Br147.59	AT2G38090	2.4.group6
1769	Br148.55	2.4.group6	A4	402	1799929	1800525	AT2G38150	AT2	3175	AT2G38150.1	15988778	15989995	J		Br148.55	AT2G38150	2.4.group6
1770	Br148.53	2.4.group6	A4	404	1803189	1809628	AT2G38170	AT2	3177	AT2G38170.3	15997191	16000256	J		Br148.53	AT2G38170	2.4.group6
1771	Br148.49	2.4.group6	A4	408	1820087	1827548	AT2G38240	AT2	3183	AT2G38240.1	16019801	16021744	J		Br148.49	AT2G38240	2.4.group6
1772	Br148.46	2.4.group6	A4	411	1835291	1839342	AT2G38290	AT2	3188	AT2G38290.1	16046750	16049369	J		Br148.46	AT2G38290	2.4.group6
1773	Br148.37	2.4.group6	A4	420	1866402	1874879	AT2G38320	AT2	3191	AT2G38320.1	16062566	16064952	J		Br148.37	AT2G38320	2.4.group6
1774	Br148.31	2.4.group6	A4	425	1896276	1900461	AT2G38400	AT2	3200	AT2G38400.1	16090857	16093052	J		Br148.31	AT2G38400	2.4.group6
1775	Br148.27	2.4.group6	A4	429	1907007	1909162	AT2G38480	AT2	3209	AT2G38480.1	16118038	16118772	J		Br148.27	AT2G38480	2.4.group6
1776	Br148.24	2.4.group6	A4	432	1916904	1926539	AT2G38510	AT2	3212	AT2G38510.1	16131063	16132523	J		Br148.24	AT2G38510	2.4.group6
1777	Br148.22	2.4.group6	A4	434	1933394	1937049	AT2G38540	AT2	3214	AT2G38540.1	16137496	16137971	J		Br148.22	AT2G38540	2.4.group6
1778	Br148.19	2.4.group6	A4	437	1948036	1950447	AT2G38660	AT2	3226	AT2G38660.1	16173470	16175272	J		Br148.19	AT2G38660	2.4.group6
1779	Br148.13	2.4.group6	A4	443	1968059	1970694	AT2G38730	AT2	3234	AT2G38730.1	16199657	16201116	J		Br148.13	AT2G38730	2.4.group6
1780	Br148.11	2.4.group6	A4	445	1973134	1978205	AT2G38750	AT2	3236	AT2G38750.1	16203660	16205509	J		Br148.11	AT2G38750	2.4.group6
1781	Br148.8	2.4.group6	A4	448	1985601	1992226	AT2G38770	AT2	3238	AT2G38770.1	16210263	16217331	J		Br148.8	AT2G38770	2.4.group6
1782	Br148.6	2.4.group6	A4	450	1997061	1999911	AT2G38830	AT2	3245	AT2G38830.1	16232855	16233850	J		Br148.6	AT2G38830	2.4.group6
1783	Br148.5	2.4.group6	A4	451	1999912	2005577	AT2G38840	AT2	3246	AT2G38840.1	16234407	16239193	J		Br148.5	AT2G38840	2.4.group6
1784	Br148.1	2.4.group6	A4	455	2011767	2019356	AT2G38910	AT2	3253	AT2G38910.1	16252292	16254561	J		Br148.1	AT2G38910	2.4.group6
1785	Br151.32	2.4.group7	A4	456	2019357	2027152	AT2G39940	AT2	3355	AT2G39940.1	16679926	16682564	J		Br151.32	AT2G39940	2.4.group7
1786	Br151.29	2.4.group7	A4	459	2032708	2039050	AT2G39980	AT2	3360	AT2G39980.1	16695515	16696963	J		Br151.29	AT2G39980	2.4.group7
1787	Br151.27	2.4.group7	A4	461	2046119	2052711	AT2G40000	AT2	3362	AT2G40000.1	16707727	16709034	J		Br151.27	AT2G40000	2.4.group7
1788	Br151.22	2.4.group7	A4	465	2061344	2063732	AT2G40080	AT2	3369	AT2G40080.1	16741623	16741958	J		Br151.22	AT2G40080	2.4.group7
1789	Br151.19	2.4.group7	A4	467	2069783	2076119	AT2G40095	AT2	3372	AT2G40095.1	16750185	16751533	J		Br151.19	AT2G40095	2.4.group7
1790	Br151.15	2.4.group7	A4	471	2082212	2090848	AT2G40116	AT2	3376	AT2G40116.1	16758860	16761389	J		Br151.15	AT2G40116	2.4.group7
1791	Br151.9	2.4.group7	A4	476	2102288	2108183	AT2G40120	AT2	3377	AT2G40120.1	16762215	16764336	J		Br151.9	AT2G40120	2.4.group7
1792	Br151.6	2.4.group7	A4	479	2117534	2121676	AT2G40200	AT2	3385	AT2G40200.1	16798176	16799105	J		Br151.6	AT2G40200	2.4.group7
1793	Br151.1	2.4.group7	A4	484	2143534	2150589	AT2G40260	AT2	3392	AT2G40260.1	16823896	16825551	J		Br151.1	AT2G40260	2.4.group7
1794	Br153.2	2.4.group7	A4	486	2158553	2163372	AT2G40480	AT2	3417	AT2G40480.1	16917503	16919522	J		Br153.2	AT2G40480	2.4.group7
1795	Br153.4	2.4.group7	A4	488	2165076	2166740	AT2G40530	AT2	3422	AT2G40530.1	16934678	16934995	J		Br153.4	AT2G40530	2.4.group7
1796	Br153.8	2.4.group7	A4	492	2174013	2179011	AT2G40620	AT2	3431	AT2G40620.1	16961882	16963950	J		Br153.8	AT2G40620	2.4.group7
1797	Br153.13	2.4.group7	A4	497	2189461	2192952	AT2G40650	AT2	3434	AT2G40650.1	16970666	16972674	J		Br153.13	AT2G40650	2.4.group7
1798	Br153.16	2.4.group7	A4	500	2199674	2206326	AT2G40730	AT2	3442	AT2G40730.1	16997161	17003150	J		Br153.16	AT2G40730	2.4.group7
1799	Br153.18	2.4.group7	A4	502	2210630	2213852	AT2G40750	AT2	3445	AT2G40750.1	17007714	17009432	J		Br153.18	AT2G40750	2.4.group7
1800	Br153.29	2.4.group7	A4	512	2235483	2237212	AT2G40820	AT2	3453	AT2G40820.1	17041814	17046552	J		Br153.29	AT2G40820	2.4.group7
1801	Br153.33	2.4.group7	A4	516	2242614	2248081	AT2G40860	AT2	3457	AT2G40860.1	17060825	17064186	J		Br153.33	AT2G40860	2.4.group7
1802	Br153.34	2.4.group7	A4	517	2248082	2257642	AT2G40980	AT2	3471	AT2G40980.1	17109168	17111521	J		Br153.34	AT2G40980	2.4.group7
1803	Br153.35	2.4.group7	A4	518	2257643	2260448	AT2G40925	AT2	3463	AT2G40925.1	17081983	17083194	J		Br153.35	AT2G40925	2.4.group7
1804	Br153.43	2.4.group7	A4	525	2278818	2281275	AT2G41110	AT2	3484	AT2G41110.1	17147457	17148270	J		Br153.43	AT2G41110	2.4.group7
1805	Br153.44	2.4.group7	A4	526	2281276	2290351	AT2G41140	AT2	3487	AT2G41140.1	17157570	17160456	J		Br153.44	AT2G41140	2.4.group7
1806	Br155.2	2.4.group7	A4	528	2298168	2302154	AT2G41410	AT2	3512	AT2G41410.1	17269163	17269813	J		Br155.2	AT2G41410	2.4.group7
1807	Br155.11	2.4.group7	A4	537	2334123	2340498	AT2G41510	AT2	3523	AT2G41510.1	17321704	17323939	J		Br155.11	AT2G41510	2.4.group7
1808	Br155.13	2.4.group7	A4	539	2343453	2350848	AT2G41560	AT2	3528	AT2G41560.1	17339334	17344257	J		Br155.13	AT2G41560	2.4.group7
1809	Br155.15	2.4.group7	A4	541	2352973	2358699	AT2G41620	AT2	3533	AT2G41620.1	17357497	17362075	J		Br155.15	AT2G41620	2.4.group7
1810	Br155.17	2.4.group7	A4	543	2361586	2369699	AT2G41660	AT2	3537	AT2G41660.1	17375023	17375916	J		Br155.17	AT2G41660	2.4.group7
1811	Br155.21	2.4.group7	A4	547	2381871	2383232	AT2G41440	AT2	3516	AT2G41440.1	17278281	17284775	J		Br155.21	AT2G41440	2.4.group7
1812	Br155.31	2.4.group7	A4	557	2417272	2420517	AT2G41860	AT2	3559	AT2G41860.2	17474724	17476864	J		Br155.31	AT2G41860	2.4.group7
1813	Br155.37	2.4.group7	A4	562	2440072	2445258	AT2G41890	AT2	3562	AT2G41890.1	17485136	17487430	J		Br155.37	AT2G41890	2.4.group7
1814	Br155.40	2.4.group7	A4	565	2452214	2462653	AT2G41900	AT2	3563	AT2G41900.1	17498430	17500580	J		Br155.40	AT2G41900	2.4.group7
1815	Br152.11	2.4.group7	A4	574	2505649	2509400	AT2G42430	AT2	3619	AT2G42430.1	17670746	17672231	J		Br152.11	AT2G42430	2.4.group7
1816	Br165.15	3.5.group1	A5	12	50473	51493	AT3G02090	AT3	127	AT3G02090.2	365631	368541	F		Br165.15	AT3G02090	3.5.group1
1817	Br165.19	3.5.group1	A5	16	59938	68297	AT3G01970	AT3	114	AT3G01970.1	326621	327166	F		Br165.19	AT3G01970	3.5.group1
1818	Br168.3	3.5.group1	A5	33	123848	126915	AT3G02090	AT3	127	AT3G02090.2	365631	368541	F		Br168.3	AT3G02090	3.5.group1
1819	Br168.7	3.5.group1	A5	37	133059	137989	AT3G02110	AT3	129	AT3G02110.1	370909	373644	F		Br168.7	AT3G02110	3.5.group1
1820	Br168.11	3.5.group1	A5	40	144100	149952	AT3G02140	AT3	133	AT3G02140.1	385485	386444	F		Br168.11	AT3G02140	3.5.group1
1821	Br168.15	3.5.group1	A5	43	156348	162031	AT3G02170	AT3	136	AT3G02170.1	396215	399400	F		Br168.15	AT3G02170	3.5.group1
1822	Br168.19	3.5.group1	A5	47	172108	175730	AT3G02230	AT3	142	AT3G02230.1	415470	417311	F		Br168.19	AT3G02230	3.5.group1
1823	Br168.22	3.5.group1	A5	49	181894	188987	AT3G02250	AT3	144	AT3G02250.1	424192	426383	F		Br168.22	AT3G02250	3.5.group1
1824	Br168.23	3.5.group1	A5	50	188988	199791	AT3G02260	AT3	145	AT3G02260.1	431159	448496	F		Br168.23	AT3G02260	3.5.group1
1825	Br175.85	3.5.group2	A5	55	213578	215495	AT3G07525	AT3	704	AT3G07525.2	2399283	2400386	F		Br175.85	AT3G07525	3.5.group2
1826	Br175.81	3.5.group2	A5	59	223257	225024	AT3G07550	AT3	707	AT3G07550.1	2409952	2411139	F		Br175.81	AT3G07550	3.5.group2
1827	Br175.74	3.5.group2	A5	66	237358	241066	AT3G07600	AT3	714	AT3G07600.1	2424306	2424960	F		Br175.74	AT3G07600	3.5.group2
1828	Br175.73	3.5.group2	A5	67	241067	251346	AT3G07610	AT3	715	AT3G07610.1	2426154	2432882	F		Br175.73	AT3G07610	3.5.group2
1829	Br175.72	3.5.group2	A5	68	251347	261840	AT3G07630	AT3	717	AT3G07630.1	2435463	2437536	F		Br175.72	AT3G07630	3.5.group2
1830	Br175.69	3.5.group2	A5	71	283126	288398	AT3G07660	AT3	720	AT3G07660.1	2445281	2450378	F		Br175.69	AT3G07660	3.5.group2
1831	Br175.66	3.5.group2	A5	74	298170	302382	AT3G07700	AT3	724	AT3G07700.1	2459702	2463247	F		Br175.66	AT3G07700	3.5.group2
1832	Br175.62	3.5.group2	A5	78	311098	313377	AT3G07750	AT3	729	AT3G07750.1	2473492	2475224	F		Br175.62	AT3G07750	3.5.group2
1833	Br175.57	3.5.group2	A5	83	324138	326662	AT3G07780	AT3	732	AT3G07780.1	2485110	2486882	F		Br175.57	AT3G07780	3.5.group2
1835	Br175.51	3.5.group2	A5	89	340129	343842	AT3G07830	AT3	737	AT3G07830.1	2499460	2500972	F		Br175.51	AT3G07830	3.5.group2
1836	Br175.46	3.5.group2	A5	93	363778	367800	AT3G07900	AT3	744	AT3G07900.1	2520832	2523014	F		Br175.46	AT3G07900	3.5.group2
1837	Br175.43	3.5.group2	A5	96	372968	379890	AT3G07950	AT3	749	AT3G07950.1	2531988	2534283	F		Br175.43	AT3G07950	3.5.group2
1838	Br175.42	3.5.group2	A5	97	379891	386920	AT3G07970	AT3	751	AT3G07970.1	2541012	2543376	F		Br175.42	AT3G07970	3.5.group2
1839	Br175.38	3.5.group2	A5	101	394316	400221	AT3G08040	AT3	758	AT3G08040.1	2566599	2569403	F		Br175.38	AT3G08040	3.5.group2
1840	Br175.37	3.5.group2	A5	102	400222	403408	AT3G08490	AT3	759	AT3G08490.1	2574111	2575131	F		Br175.37	AT3G08490	3.5.group2
1843	Br175.31	3.5.group2	A5	108	421246	425577	AT3G08550	AT3	765	AT3G08550.1	2596519	2599521	F		Br175.31	AT3G08550	3.5.group2
1844	Br175.23	3.5.group2	A5	116	441079	446322	AT3G08650	AT3	775	AT3G08650.2	2624700	2627314	F		Br175.23	AT3G08650	3.5.group2
1845	Br175.15	3.5.group2	A5	123	465909	468827	AT3G08720	AT3	782	AT3G08720.1	2648631	2650413	F		Br175.15	AT3G08720	3.5.group2
1846	Br175.14	3.5.group2	A5	124	468828	471117	AT3G08740	AT3	784	AT3G08740.1	2654794	2656160	F		Br175.14	AT3G08740	3.5.group2
1847	Br175.5	3.5.group2	A5	131	495678	497647	AT3G08810	AT3	791	AT3G08810.1	2675637	2676668	F		Br175.5	AT3G08810	3.5.group2
1848	Br175.3	3.5.group2	A5	133	499129	501331	AT3G08780	AT3	788	AT3G08780.1	2666382	2667458	F		Br175.3	AT3G08780	3.5.group2
1849	Br175.1	3.5.group2	A5	135	502163	507717	AT3G08800	AT3	790	AT3G08800.1	2671154	2674916	F		Br175.1	AT3G08800	3.5.group2
1850	Br180.1	3.5.group4	A5	136	507718	515340	AT3G11340	AT3	1058	AT3G11340.1	3556734	3558155	F		Br180.1	AT3G11340	3.5.group4
1851	Br180.4	3.5.group4	A5	139	521556	524983	AT3G11400	AT3	1065	AT3G11400.1	3578542	3580372	F		Br180.4	AT3G11400	3.5.group4
1852	Br180.9	3.5.group4	A5	143	543789	547083	AT3G11430	AT3	1070	AT3G11430.1	3595917	3597684	F		Br180.9	AT3G11430	3.5.group4
1855	Br180.17	3.5.group4	A5	150	570516	575887	AT3G11480	AT3	1075	AT3G11480.1	3614550	3617143	F		Br180.17	AT3G11480	3.5.group4
1856	Br180.20	3.5.group4	A5	153	581659	584135	AT3G11510	AT3	1078	AT3G11510.1	3623763	3624872	F		Br180.20	AT3G11510	3.5.group4
1857	Br180.25	3.5.group4	A5	158	595409	601488	AT3G11560	AT3	1083	AT3G11560.2	3639559	3645512	F		Br180.25	AT3G11560	3.5.group4
1858	Br180.27	3.5.group4	A5	160	604394	614930	AT3G11580	AT3	1085	AT3G11580.1	3649171	3651277	F		Br180.27	AT3G11580	3.5.group4
1859	Br180.29	3.5.group4	A5	161	614931	626357	AT3G11590	AT3	1086	AT3G11590.1	3660634	3663543	F		Br180.29	AT3G11590	3.5.group4
1860	Br180.33	3.5.group4	A5	165	635090	636865	AT3G11630	AT3	1089	AT3G11630.1	3672195	3673943	F		Br180.33	AT3G11630	3.5.group4
1861	Br180.35	3.5.group4	A5	167	641557	651593	AT3G11660	AT3	1092	AT3G11660.1	3679037	3679666	F		Br180.35	AT3G11660	3.5.group4
1862	Br180.39	3.5.group4	A5	170	663563	672308	AT3G11680	AT3	1094	AT3G11680.1	3687001	3689335	F		Br180.39	AT3G11680	3.5.group4
1863	Br178.47	3.5.group3	A5	177	693929	698290	AT3G10380	AT3	954	AT3G10380.1	3219927	3228361	F		Br178.47	AT3G10380	3.5.group3
1864	Br178.46	3.5.group3	A5	178	698291	700006	AT3G10400	AT3	956	AT3G10400.1	3232641	3233426	F		Br178.46	AT3G10400	3.5.group3
1865	Br178.44	3.5.group3	A5	180	703608	707539	AT3G10420	AT3	959	AT3G10420.2	3239312	3242279	F		Br178.44	AT3G10420	3.5.group3
1866	Br178.39	3.5.group3	A5	185	713254	715529	AT3G10750	AT3	996	AT3G10750.1	3366932	3368274	F		Br178.39	AT3G10750	3.5.group3
1867	Br178.26	3.5.group3	A5	196	737890	742974	AT3G10450	AT3	962	AT3G10450.1	3249549	3252325	F		Br178.26	AT3G10450	3.5.group3
1868	Br178.24	3.5.group3	A5	198	747735	751779	AT3G10500	AT3	967	AT3G10500.1	3271723	3273892	F		Br178.24	AT3G10500	3.5.group3
1869	Br178.19	3.5.group3	A5	203	770594	782015	AT3G10540	AT3	972	AT3G10540.1	3289921	3292434	F		Br178.19	AT3G10540	3.5.group3
1870	Br178.13	3.5.group3	A5	208	794439	796786	AT3G10560	AT3	974	AT3G10560.1	3299944	3301488	F		Br178.13	AT3G10560	3.5.group3
1871	Br178.12	3.5.group3	A5	209	796787	798963	AT3G10572	AT3	976	AT3G10572.1	3304351	3306311	F		Br178.12	AT3G10572	3.5.group3
1872	Br178.6	3.5.group3	A5	215	805508	807180	AT3G10620	AT3	983	AT3G10620.1	3320268	3321570	F		Br178.6	AT3G10620	3.5.group3
1873	Br178.2	3.5.group3	A5	219	817286	821120	AT3G10700	AT3	991	AT3G10700.1	3346794	3350868	F		Br178.2	AT3G10700	3.5.group3
1874	Br178.1	3.5.group3	A5	220	821121	827822	AT3G10730	AT3	994	AT3G10730.1	3358561	3360527	F		Br178.1	AT3G10730	3.5.group3
1875	Br182.102	3.5.group4	A5	223	837844	848235	AT3G12130	AT3	1142	AT3G12130.1	3864492	3866412	F		Br182.102	AT3G12130	3.5.group4
1876	Br182.97	3.5.group4	A5	228	864616	866560	AT3G12145	AT3	1144	AT3G12145.1	3874770	3875598	F		Br182.97	AT3G12145	3.5.group4
1877	Br182.94	3.5.group4	A5	231	873225	875467	AT3G12170	AT3	1147	AT3G12170.1	3881028	3882662	F		Br182.94	AT3G12170	3.5.group4
1878	Br182.92	3.5.group4	A5	233	877513	880522	AT3G12210	AT3	1152	AT3G12210.2	3894850	3895886	F		Br182.92	AT3G12210	3.5.group4
1879	Br182.86	3.5.group4	A5	238	891505	900301	AT3G12280	AT3	1159	AT3G12280.1	3913678	3918440	F		Br182.86	AT3G12280	3.5.group4
1880	Br182.84	3.5.group4	A5	240	903145	905986	AT3G12320	AT3	1162	AT3G12320.1	3924041	3925269	F		Br182.84	AT3G12320	3.5.group4
1881	Br182.78	3.5.group4	A5	245	919845	922044	AT3G12390	AT3	1169	AT3G12390.1	3942351	3943602	F		Br182.78	AT3G12390	3.5.group4
1882	Br182.76	3.5.group4	A5	247	924417	926776	AT3G12490	AT3	1177	AT3G12490.2	3960530	3961883	F		Br182.76	AT3G12490	3.5.group4
1883	Br182.75	3.5.group4	A5	248	926777	930569	AT3G12500	AT3	1178	AT3G12500.1	3962508	3963952	F		Br182.75	AT3G12500	3.5.group4
1884	Br182.71	3.5.group4	A5	252	940817	945488	AT3G12560	AT3	1185	AT3G12560.1	3982279	3984855	F		Br182.71	AT3G12560	3.5.group4
1885	Br182.68	3.5.group4	A5	254	948971	951753	AT3G12620	AT3	1191	AT3G12620.1	4009517	4011000	F		Br182.68	AT3G12620	3.5.group4
1886	Br182.62	3.5.group4	A5	259	960990	966403	AT3G12670	AT3	1196	AT3G12670.1	4020358	4024093	F		Br182.62	AT3G12670	3.5.group4
1887	Br182.60	3.5.group4	A5	261	971022	975037	AT3G12690	AT3	1199	AT3G12690.1	4030603	4032407	F		Br182.60	AT3G12690	3.5.group4
1888	Br182.53	3.5.group4	A5	267	994680	998383	AT3G12720	AT3	1202	AT3G12720.1	4043414	4044529	F		Br182.53	AT3G12720	3.5.group4
1890	Br182.51	3.5.group4	A5	269	1001506	1004108	AT3G12740	AT3	1204	AT3G12740.1	4049746	4051568	F		Br182.51	AT3G12740	3.5.group4
1891	Br182.44	3.5.group4	A5	275	1022033	1024442	AT3G12800	AT3	1210	AT3G12800.1	4063470	4064764	F		Br182.44	AT3G12800	3.5.group4
1892	Br182.43	3.5.group4	A5	276	1024443	1035106	AT3G12810	AT3	1211	AT3G12810.1	4065643	4073999	F		Br182.43	AT3G12810	3.5.group4
1893	Br182.41	3.5.group4	A5	278	1042581	1051015	AT3G12860	AT3	1216	AT3G12860.1	4091685	4093928	F		Br182.41	AT3G12860	3.5.group4
1894	Br182.36	3.5.group4	A5	282	1060142	1064312	AT3G12890	AT3	1219	AT3G12890.1	4099230	4100284	F		Br182.36	AT3G12890	3.5.group4
1895	Br182.35	3.5.group4	A5	283	1064313	1071953	AT3G12900	AT3	1220	AT3G12900.1	4104583	4106119	F		Br182.35	AT3G12900	3.5.group4
1896	Br182.29	3.5.group4	A5	289	1086588	1092513	AT3G12920	AT3	1222	AT3G12920.1	4122134	4123330	F		Br182.29	AT3G12920	3.5.group4
1897	Br182.26	3.5.group4	A5	292	1099053	1102348	AT3G12940	AT3	1224	AT3G12940.1	4130249	4131919	F		Br182.26	AT3G12940	3.5.group4
1898	Br182.23	3.5.group4	A5	295	1108268	1111769	AT3G12910	AT3	1221	AT3G12910.1	4109424	4110655	F		Br182.23	AT3G12910	3.5.group4
1899	Br182.22	3.5.group4	A5	296	1111770	1114050	AT3G12980	AT3	1230	AT3G12980.1	4146926	4154502	F		Br182.22	AT3G12980	3.5.group4
1900	Br182.20	3.5.group4	A5	298	1118263	1122751	AT3G13030	AT3	1235	AT3G13030.1	4169682	4171424	F		Br182.20	AT3G13030	3.5.group4
1901	Br182.19	3.5.group4	A5	299	1122752	1127679	AT3G13060	AT3	1238	AT3G13060.2	4180632	4183639	F		Br182.19	AT3G13060	3.5.group4
1902	Br182.17	3.5.group4	A5	301	1132119	1145743	AT3G13070	AT3	1241	AT3G13070.1	4191518	4195119	F		Br182.17	AT3G13070	3.5.group4
1903	Br182.14	3.5.group4	A5	302	1145744	1161763	AT3G13080	AT3	1242	AT3G13080.1	4196026	4201257	F		Br182.14	AT3G13080	3.5.group4
1904	Br182.11	3.5.group4	A5	305	1168002	1171119	AT3G13130	AT3	1247	AT3G13130.1	4223015	4223620	F		Br182.11	AT3G13130	3.5.group4
1905	Br182.10	3.5.group4	A5	306	1171120	1175578	AT3G13140	AT3	1248	AT3G13140.1	4226661	4227384	F		Br182.10	AT3G13140	3.5.group4
1906	Br182.7	3.5.group4	A5	309	1180820	1183629	AT3G13200	AT3	1255	AT3G13200.1	4242246	4243983	F		Br182.7	AT3G13200	3.5.group4
1908	Br182.3	3.5.group4	A5	312	1190209	1195022	AT3G13230	AT3	1265	AT3G13230.1	4270430	4271077	F		Br182.3	AT3G13230	3.5.group4
1909	Br182.1	3.5.group4	A5	314	1198794	1207293	AT3G13290	AT3	1273	AT3G13290.1	4297536	4303120	F		Br182.1	AT3G13290	3.5.group4
1911	Br183.3	3.5.group4	A5	317	1220851	1224256	AT3G13120	AT3	1246	AT3G13120.1	4220317	4221533	F		Br183.3	AT3G13120	3.5.group4
1912	Br183.4	3.5.group4	A5	318	1224257	1227374	AT3G13130	AT3	1247	AT3G13130.1	4223015	4223620	F		Br183.4	AT3G13130	3.5.group4
1913	Br183.8	3.5.group4	A5	322	1237075	1239884	AT3G13200	AT3	1255	AT3G13200.1	4242246	4243983	F		Br183.8	AT3G13200	3.5.group4
1915	Br183.12	3.5.group4	A5	325	1246464	1251277	AT3G13230	AT3	1265	AT3G13230.1	4270430	4271077	F		Br183.12	AT3G13230	3.5.group4
1916	Br183.15	3.5.group4	A5	328	1262254	1270279	AT3G13290	AT3	1273	AT3G13290.1	4297536	4303120	F		Br183.15	AT3G13290	3.5.group4
1917	Br183.16	3.5.group4	A5	329	1270280	1273266	AT3G13310	AT3	1275	AT3G13310.1	4310834	4311307	F		Br183.16	AT3G13310	3.5.group4
1918	Br183.18	3.5.group4	A5	331	1276120	1280025	AT3G13320	AT3	1276	AT3G13320.1	4315425	4318004	F		Br183.18	AT3G13320	3.5.group4
1919	Br183.24	3.5.group4	A5	337	1293471	1295302	AT3G13350	AT3	1279	AT3G13350.1	4335728	4337811	F		Br183.24	AT3G13350	3.5.group4
1920	Br183.27	3.5.group4	A5	340	1309116	1313590	AT3G13350	AT3	1279	AT3G13350.1	4335728	4337811	F		Br183.27	AT3G13350	3.5.group4
1921	Br183.33	3.5.group4	A5	344	1331483	1340484	AT3G13380	AT3	1282	AT3G13380.1	4347247	4350741	F		Br183.33	AT3G13380	3.5.group4
1923	Br183.35	3.5.group4	A5	346	1344010	1348992	AT3G13400	AT3	1284	AT3G13400.1	4355264	4357312	F		Br183.35	AT3G13400	3.5.group4
1924	Br183.40	3.5.group4	A5	350	1365422	1373821	AT3G13420	AT3	1287	AT3G13420.1	4364730	4365899	F		Br183.40	AT3G13420	3.5.group4
1925	Br190.1	3.5.group6	A5	380	1521445	1531824	AT3G17240	AT3	1707	AT3G17240.1	5890284	5892172	F		Br190.1	AT3G17240	3.5.group6
1926	Br190.8	3.5.group6	A5	385	1552047	1555041	AT3G17230	AT3	1706	AT3G17230.1	5886387	5889242	F		Br190.8	AT3G17230	3.5.group6
1927	Br190.9	3.5.group6	A5	386	1555042	1563105	AT3G17205	AT3	1702	AT3G17205.1	5873534	5881138	F		Br190.9	AT3G17205	3.5.group6
1928	Br190.12	3.5.group6	A5	389	1577202	1578749	AT3G17130	AT3	1692	AT3G17130.1	5844501	5845052	F		Br190.12	AT3G17130	3.5.group6
1929	Br190.17	3.5.group6	A5	393	1601944	1607326	AT3G17070	AT3	1687	AT3G17070.1	5821054	5823171	F		Br190.17	AT3G17070	3.5.group6
1930	Br190.24	3.5.group5	A5	399	1623856	1629963	AT3G17040	AT3	1685	AT3G17040.1	5809384	5812611	F		Br190.24	AT3G17040	3.5.group5
1931	Br190.30	3.5.group5	A5	404	1640484	1648358	AT3G16940	AT3	1675	AT3G16940.1	5781965	5785991	F		Br190.30	AT3G16940	3.5.group5
1932	Br191.7	3.5.group5	A5	413	1687237	1695235	AT3G17205	AT3	1702	AT3G17205.1	5873534	5881138	F		Br191.7	AT3G17205	3.5.group5
1933	Br191.8	3.5.group5	A5	414	1695236	1699744	AT3G17230	AT3	1706	AT3G17230.1	5886387	5889242	F		Br191.8	AT3G17230	3.5.group5
1934	Br191.14	3.5.group5	A5	419	1723720	1727578	AT3G17250	AT3	1708	AT3G17250.1	5892881	5894432	F		Br191.14	AT3G17250	3.5.group5
1935	Br191.20	3.5.group5	A5	423	1747552	1756434	AT3G17340	AT3	1716	AT3G17340.1	5920619	5926852	F		Br191.20	AT3G17340	3.5.group5
1936	Br191.23	3.5.group5	A5	426	1763336	1772241	AT3G17360	AT3	1718	AT3G17360.1	5936114	5946211	F		Br191.23	AT3G17360	3.5.group5
1937	Br193.19	3.5.group5	A5	442	1830086	1833835	AT3G17420	AT3	1725	AT3G17420.1	5959468	5961319	F		Br193.19	AT3G17420	3.5.group5
1940	Br195.16	3.5.group7	A5	475	1983605	1988310	AT3G19240	AT3	1917	AT3G19240.1	6664389	6666429	F		Br195.16	AT3G19240	3.5.group7
1941	Br195.17	3.5.group7	A5	476	1988311	1991070	AT3G18910	AT3	1884	AT3G18910.1	6521766	6522932	F		Br195.17	AT3G18910	3.5.group7
1943	Br195.21	3.5.group7	A5	480	2006018	2010214	AT3G19200	AT3	1913	AT3G19200.1	6649484	6650012	F		Br195.21	AT3G19200	3.5.group7
1944	Br195.24	3.5.group7	A5	483	2027475	2030724	AT3G19150	AT3	1907	AT3G19150.1	6616634	6617661	F		Br195.24	AT3G19150	3.5.group7
1945	Br196.11	3.5.group7	A5	494	2076861	2081303	AT3G19450	AT3	1938	AT3G19450.1	6744865	6747011	F		Br196.11	AT3G19450	3.5.group7
1947	Br196.21	3.5.group7	A5	501	2108114	2113275	AT3G19420	AT3	1935	AT3G19420.1	6731830	6735360	F		Br196.21	AT3G19420	3.5.group7
1948	Br196.24	3.5.group7	A5	504	2119619	2124637	AT3G19390	AT3	1932	AT3G19390.1	6723030	6724774	F		Br196.24	AT3G19390	3.5.group7
1949	Br196.31	3.5.group7	A5	509	2141546	2144938	AT3G19380	AT3	1931	AT3G19380.1	6714608	6715873	F		Br196.31	AT3G19380	3.5.group7
1950	Br197.8	3.5.group7	A5	525	2217045	2221110	AT3G19560	AT3	1952	AT3G19560.1	6793738	6794808	F		Br197.8	AT3G19560	3.5.group7
1951	Br197.9	3.5.group7	A5	526	2221111	2225945	AT3G19580	AT3	1954	AT3G19580.1	6803299	6804120	F		Br197.9	AT3G19580	3.5.group7
1952	Br197.10	3.5.group7	A5	527	2225946	2231924	AT3G19600	AT3	1956	AT3G19600.1	6808591	6811748	F		Br197.10	AT3G19600	3.5.group7
1953	Br197.22	3.5.group7	A5	535	2269292	2274706	AT3G19620	AT3	1959	AT3G19620.1	6815619	6818314	F		Br197.22	AT3G19620	3.5.group7
1954	Br197.24	3.5.group7	A5	537	2278603	2280691	AT3G19650	AT3	1962	AT3G19650.1	6823549	6825180	F		Br197.24	AT3G19650	3.5.group7
1955	Br197.28	3.5.group7	A5	541	2285698	2299155	AT3G19670	AT3	1964	AT3G19670.1	6828248	6836588	F		Br197.28	AT3G19670	3.5.group7
1956	Br200.12	3.5.group7	A5	554	2359669	2363102	AT3G20395	AT3	2040	AT3G20395.1	7112026	7113798	F		Br200.12	AT3G20395	3.5.group7
1957	Br200.18	3.5.group7	A5	559	2388695	2391991	AT3G20360	AT3	2035	AT3G20360.1	7099958	7101595	F		Br200.18	AT3G20360	3.5.group7
1959	Br200.20	3.5.group7	A5	561	2396662	2400422	AT3G19960	AT3	1993	AT3G19960.1	6949793	6956742	F		Br200.20	AT3G19960	3.5.group7
1960	Br200.21	3.5.group7	A5	562	2400423	2402906	AT3G20340	AT3	2033	AT3G20340.1	7093081	7093428	F		Br200.21	AT3G20340	3.5.group7
1961	Br203.40	3.5.group8	A5	574	2446362	2452184	AT3G21320	AT3	2136	AT3G21320.1	7499414	7501318	F		Br203.40	AT3G21320	3.5.group8
1963	Br203.37	3.5.group8	A5	577	2466926	2478165	AT3G21340	AT3	2138	AT3G21340.1	7511854	7515943	F		Br203.37	AT3G21340	3.5.group8
1964	Br203.31	3.5.group8	A5	581	2486947	2492994	AT3G21360	AT3	2141	AT3G21360.1	7522871	7524042	F		Br203.31	AT3G21360	3.5.group8
1965	Br203.30	3.5.group8	A5	582	2492995	2497338	AT3G21400	AT3	2145	AT3G21400.1	7534830	7536299	F		Br203.30	AT3G21400	3.5.group8
1966	Br203.22	3.5.group8	A5	588	2523996	2527583	AT3G21420	AT3	2147	AT3G21420.1	7541585	7543227	F		Br203.22	AT3G21420	3.5.group8
1967	Br203.21	3.5.group8	A5	589	2527584	2537409	AT3G21430	AT3	2148	AT3G21430.2	7544806	7552847	F		Br203.21	AT3G21430	3.5.group8
1968	Br203.17	3.5.group8	A5	593	2549100	2557979	AT3G21480	AT3	2153	AT3G21480.1	7567736	7571996	F		Br203.17	AT3G21480	3.5.group8
1969	Br203.16	3.5.group8	A5	594	2557980	2568013	AT3G21550	AT3	2160	AT3G21550.1	7591714	7592268	F		Br203.16	AT3G21550	3.5.group8
1970	Br203.12	3.5.group8	A5	597	2582905	2588024	AT3G21560	AT3	2161	AT3G21560.1	7595890	7597380	F		Br203.12	AT3G21560	3.5.group8
1971	Br203.6	3.5.group8	A5	600	2612492	2624328	AT3G21600	AT3	2165	AT3G21600.1	7606742	7608371	F		Br203.6	AT3G21600	3.5.group8
1972	Br203.2	3.5.group8	A5	603	2636025	2642539	AT3G21650	AT3	2170	AT3G21650.1	7621687	7623419	F		Br203.2	AT3G21650	3.5.group8
1973	Br203.1	3.5.group8	A5	604	2642540	2650470	AT3G21670	AT3	2172	AT3G21670.1	7626949	7628961	F		Br203.1	AT3G21670	3.5.group8
1974	Br243.43	3.5.group13	A5	720	3348450	3363367	AT3G58330	AT3	4814	AT3G58330.1	21598339	21598979	N		Br243.43	AT3G58330	3.5.group13
1975	Br243.37	3.5.group13	A5	725	3373545	3376998	AT3G58210	AT3	4802	AT3G58210.1	21573622	21575044	N		Br243.37	AT3G58210	3.5.group13
1979	Br243.33	3.5.group13	A5	729	3384108	3388029	AT3G58210	AT3	4802	AT3G58210.1	21573622	21575044	N		Br243.33	AT3G58210	3.5.group13
1981	Br243.29	3.5.group13	A5	733	3395047	3400838	AT3G58480	AT3	4829	AT3G58480.1	21640318	21642830	N		Br243.29	AT3G58480	3.5.group13
1982	Br243.27	3.5.group13	A5	735	3403401	3407406	AT3G58500	AT3	4831	AT3G58500.1	21646480	21649888	N		Br243.27	AT3G58500	3.5.group13
1983	Br243.22	3.5.group13	A5	740	3420885	3424324	AT3G58580	AT3	4839	AT3G58580.1	21671843	21674674	N		Br243.22	AT3G58580	3.5.group13
1984	Br243.21	3.5.group13	A5	741	3424325	3426452	AT3G58600	AT3	4841	AT3G58600.1	21679723	21681976	N		Br243.21	AT3G58600	3.5.group13
1985	Br243.15	3.5.group13	A5	747	3448547	3455160	AT3G58640	AT3	4845	AT3G58640.1	21698130	21703652	N		Br243.15	AT3G58640	3.5.group13
1986	Br243.10	3.5.group13	A5	752	3464533	3467402	AT3G58700	AT3	4851	AT3G58700.1	21722638	21723793	N		Br243.10	AT3G58700	3.5.group13
1987	Br243.8	3.5.group13	A5	754	3470426	3473685	AT3G58720	AT3	4853	AT3G58720.1	21727897	21728869	N		Br243.8	AT3G58720	3.5.group13
1988	Br243.2	3.5.group13	A5	760	3492968	3499255	AT3G58770	AT3	4858	AT3G58770.1	21743497	21746160	N		Br243.2	AT3G58770	3.5.group13
1989	Br205.1	3.5.group9	A5	762	3508282	3518712	AT3G22200	AT3	2226	AT3G22200.1	7835293	7838870	F		Br205.1	AT3G22200	3.5.group9
1990	Br205.8	3.5.group9	A5	768	3546237	3551183	AT3G22220	AT3	2228	AT3G22220.1	7839815	7842365	F		Br205.8	AT3G22220	3.5.group9
1991	Br205.10	3.5.group9	A5	770	3556862	3561715	AT3G22230	AT3	2229	AT3G22230.1	7844143	7844550	F		Br205.10	AT3G22230	3.5.group9
1992	Br205.14	3.5.group9	A5	774	3574682	3577453	AT3G22250	AT3	2233	AT3G22250.1	7867813	7870060	F		Br205.14	AT3G22250	3.5.group9
1993	Br205.18	3.5.group9	A5	778	3586541	3593922	AT3G22270	AT3	2235	AT3G22270.1	7874487	7877864	F		Br205.18	AT3G22270	3.5.group9
1994	Br205.20	3.5.group9	A5	780	3594537	3595690	AT3G22275	AT3	2236	AT3G22275.1	7879214	7879761	F		Br205.20	AT3G22275	3.5.group9
1995	Br205.26	3.5.group9	A5	786	3609507	3612564	AT3G22330	AT3	2241	AT3G22330.1	7892648	7895152	F		Br205.26	AT3G22330	3.5.group9
1996	Br205.28	3.5.group9	A5	788	3614846	3627377	AT3G22370	AT3	2244	AT3G22370.1	7906897	7908423	F		Br205.28	AT3G22370	3.5.group9
1997	Br205.31	3.5.group9	A5	789	3627378	3647295	AT3G22380	AT3	2245	AT3G22380.1	7913188	7918886	F		Br205.31	AT3G22380	3.5.group9
1998	Br205.39	3.5.group9	A5	796	3696527	3710130	AT3G22410	AT3	2247	AT3G22410.1	7933335	7935671	F		Br205.39	AT3G22410	3.5.group9
1999	Br205.49	3.5.group9	A5	802	3739494	3743613	AT3G22420	AT3	2249	AT3G22420.2	7946659	7948965	F		Br205.49	AT3G22420	3.5.group9
2000	Br205.51	3.5.group9	A5	804	3745865	3749994	AT3G22425	AT3	2251	AT3G22425.2	7951117	7952860	F		Br205.51	AT3G22425	3.5.group9
2001	Br205.52	3.5.group9	A5	805	3749995	3759263	AT3G22430	AT3	2252	AT3G22430.1	7953462	7954490	F		Br205.52	AT3G22430	3.5.group9
2002	Br141.2	2.5.group1	A5	859	4012177	4025734	AT2G35700	AT2	2917	AT2G35700.1	15012284	15012868	J		Br141.2	AT2G35700	2.5.group1
2003	Br141.10	2.5.group1	A5	866	4052537	4061566	AT2G35940	AT2	2944	AT2G35940.1	15096250	15098778	J		Br141.10	AT2G35940	2.5.group1
2004	Br141.17	2.5.group1	A5	871	4083629	4087622	AT2G35910	AT2	2941	AT2G35910.1	15080304	15080957	J		Br141.17	AT2G35910	2.5.group1
2005	Br141.18	2.5.group1	A5	872	4087623	4094511	AT2G35880	AT2	2938	AT2G35880.1	15070283	15072338	J		Br141.18	AT2G35880	2.5.group1
2006	Br141.20	2.5.group1	A5	873	4094512	4100590	AT2G36010	AT2	2951	AT2G36010.2	15126767	15129972	J		Br141.20	AT2G36010	2.5.group1
2007	Br141.25	2.5.group1	A5	877	4116882	4123196	AT2G36050	AT2	2955	AT2G36050.1	15142931	15143716	J		Br141.25	AT2G36050	2.5.group1
2008	Br141.28	2.5.group1	A5	880	4132467	4149222	AT2G36080	AT2	2958	AT2G36080.1	15155691	15158490	J		Br141.28	AT2G36080	2.5.group1
2009	Br141.34	2.5.group1	A5	884	4166276	4171496	AT2G36130	AT2	2962	AT2G36130.1	15173942	15175338	J		Br141.34	AT2G36130	2.5.group1
2010	Br141.37	2.5.group1	A5	887	4174456	4177851	AT2G36170	AT2	2965	AT2G36170.1	15179232	15180125	J		Br141.37	AT2G36170	2.5.group1
2011	Br141.44	2.5.group1	A5	892	4193366	4195288	AT2G36210	AT2	2969	AT2G36210.1	15193405	15193812	J		Br141.44	AT2G36210	2.5.group1
2012	Br141.46	2.5.group1	A5	894	4204762	4214023	AT2G36220	AT2	2970	AT2G36220.1	15199635	15200426	J		Br141.46	AT2G36220	2.5.group1
2013	Br141.52	2.5.group1	A5	900	4223173	4225945	AT2G36270	AT2	2976	AT2G36270.1	15212059	15213650	J		Br141.52	AT2G36270	2.5.group1
2014	Br145.22	2.5.group2	A5	902	4237384	4250077	AT2G37080	AT2	3066	AT2G37080.1	15588644	15591136	J		Br145.22	AT2G37080	2.5.group2
2015	Br145.20	2.5.group2	A5	904	4254300	4257094	AT2G37100	AT2	3068	AT2G37100.1	15598226	15599119	J		Br145.20	AT2G37100	2.5.group2
2016	Br145.18	2.5.group2	A5	906	4260876	4265925	AT2G37180	AT2	3076	AT2G37180.1	15624858	15626016	J		Br145.18	AT2G37180	2.5.group2
2017	Br145.13	2.5.group2	A5	910	4273601	4282103	AT2G37210	AT2	3080	AT2G37210.1	15631332	15633913	J		Br145.13	AT2G37210	2.5.group2
2018	Br145.11	2.5.group2	A5	912	4289814	4292953	AT2G37240	AT2	3083	AT2G37240.1	15647314	15648799	J		Br145.11	AT2G37240	2.5.group2
2019	Br145.9	2.5.group2	A5	914	4295626	4300711	AT2G37270	AT2	3086	AT2G37270.1	15654962	15656121	J		Br145.9	AT2G37270	2.5.group2
2021	Br145.5	2.5.group2	A5	918	4323562	4325172	AT2G37300	AT2	3089	AT2G37300.1	15669924	15670310	J		Br145.5	AT2G37300	2.5.group2
2022	Br145.4	2.5.group2	A5	919	4325173	4327909	AT2G37320	AT2	3091	AT2G37320.1	15674302	15675804	J		Br145.4	AT2G37320	2.5.group2
2023	Br145.1	2.5.group2	A5	922	4338297	4346139	AT2G37380	AT2	3096	AT2G37380.1	15693907	15694872	J		Br145.1	AT2G37380	2.5.group2
2024	Br146.2	2.5.group2	A5	924	4352127	4354278	AT2G37570	AT2	3115	AT2G37570.1	15768544	15770028	J		Br146.2	AT2G37570	2.5.group2
2025	Br146.9	2.5.group2	A5	931	4377264	4381420	AT2G37500	AT2	3108	AT2G37500.1	15746982	15749767	J		Br146.9	AT2G37500	2.5.group2
2027	Br146.13	2.5.group2	A5	934	4397611	4407602	AT2G37460	AT2	3105	AT2G37460.1	15733745	15736088	J		Br146.13	AT2G37460	2.5.group2
2028	Br146.14	2.5.group2	A5	935	4407603	4410084	AT2G37520	AT2	3110	AT2G37520.1	15752111	15756693	J		Br146.14	AT2G37520	2.5.group2
2029	Br149.68	2.5.group3	A5	948	4474642	4477355	AT2G38800	AT2	3241	AT2G38800.1	16224077	16225915	J		Br149.68	AT2G38800	2.5.group3
2030	Br149.65	2.5.group3	A5	951	4488065	4489852	AT2G38880	AT2	3249	AT2G38880.1	16245763	16247394	J		Br149.65	AT2G38880	2.5.group3
2031	Br149.64	2.5.group3	A5	952	4489853	4497033	AT2G38910	AT2	3253	AT2G38910.1	16252292	16254561	J		Br149.64	AT2G38910	2.5.group3
2032	Br149.55	2.5.group3	A5	959	4521529	4530296	AT2G38960	AT2	3257	AT2G38960.2	16272533	16274870	J		Br149.55	AT2G38960	2.5.group3
2033	Br149.51	2.5.group3	A5	962	4543873	4547633	AT2G38995	AT2	3259	AT2G38995.1	16289244	16291778	J		Br149.51	AT2G38995	2.5.group3
2034	Br149.48	2.5.group3	A5	965	4552263	4557124	AT2G39090	AT2	3268	AT2G39090.1	16319849	16324311	J		Br149.48	AT2G39090	2.5.group3
2035	Br149.47	2.5.group3	A5	966	4557125	4560345	AT2G39360	AT2	3294	AT2G39360.1	16444670	16447117	J		Br149.47	AT2G39360	2.5.group3
2036	Br149.45	2.5.group3	A5	968	4566487	4577900	AT2G39140	AT2	3273	AT2G39140.1	16337316	16340231	J		Br149.45	AT2G39140	2.5.group3
2037	Br149.43	2.5.group3	A5	969	4577901	4587411	AT2G39210	AT2	3279	AT2G39210.1	16373365	16375309	J		Br149.43	AT2G39210	2.5.group3
2038	Br149.42	2.5.group3	A5	970	4587412	4592080	AT2G39220	AT2	3280	AT2G39220.1	16382133	16383741	J		Br149.42	AT2G39220	2.5.group3
2039	Br149.41	2.5.group3	A5	971	4592081	4595739	AT2G39270	AT2	3285	AT2G39270.1	16407061	16408486	J		Br149.41	AT2G39270	2.5.group3
2040	Br149.35	2.5.group3	A5	977	4613449	4615535	AT2G39310	AT2	3289	AT2G39310.1	16421340	16423401	J		Br149.35	AT2G39310	2.5.group3
2041	Br149.33	2.5.group3	A5	979	4621487	4629573	AT2G39350	AT2	3293	AT2G39350.1	16437252	16439474	J		Br149.33	AT2G39350	2.5.group3
2042	Br149.29	2.5.group3	A5	983	4646440	4654103	AT2G39380	AT2	3296	AT2G39380.1	16454174	16456087	J		Br149.29	AT2G39380	2.5.group3
2043	Br149.25	2.5.group3	A5	987	4672339	4673843	AT2G39440	AT2	3303	AT2G39440.1	16471884	16477549	J		Br149.25	AT2G39440	2.5.group3
2044	Br149.19	2.5.group3	A5	993	4687301	4694558	AT2G39480	AT2	3307	AT2G39480.1	16485327	16491905	J		Br149.19	AT2G39480	2.5.group3
2045	Br149.15	2.5.group3	A5	997	4706502	4710726	AT2G39510	AT2	3310	AT2G39510.1	16498436	16500163	J		Br149.15	AT2G39510	2.5.group3
2046	Br149.11	2.5.group3	A5	1001	4719650	4722386	AT2G39560	AT2	3316	AT2G39560.1	16512202	16512903	J		Br149.11	AT2G39560	2.5.group3
2047	Br149.10	2.5.group3	A5	1002	4722387	4726854	AT2G39630	AT2	3321	AT2G39630.1	16529086	16531639	J		Br149.10	AT2G39630	2.5.group3
2048	Br149.7	2.5.group3	A5	1005	4746926	4749734	AT2G39670	AT2	3325	AT2G39670.2	16541381	16544064	J		Br149.7	AT2G39670	2.5.group3
2049	Br149.5	2.5.group3	A5	1007	4750902	4757017	AT2G39700	AT2	3327	AT2G39700.1	16551324	16552512	J		Br149.5	AT2G39700	2.5.group3
2050	Br164.3	2.5.group6	A5	1051	4963159	4965247	AT2G48120	AT2	4194	AT2G48120.1	19686940	19688421	0		Br164.3	AT2G48120	2.5.group6
2051	Br164.7	2.5.group6	A5	1055	4975877	4978438	AT2G48090	AT2	4191	AT2G48090.1	19676290	19676799	0		Br164.7	AT2G48090	2.5.group6
2052	Br164.9	2.5.group6	A5	1057	4981448	4983331	AT2G48080	AT2	4190	AT2G48080.1	19672262	19674162	0		Br164.9	AT2G48080	2.5.group6
2053	Br164.14	2.5.group6	A5	1062	5008685	5023463	AT2G47980	AT2	4179	AT2G47980.1	19638493	19643865	0		Br164.14	AT2G47980	2.5.group6
2054	Br164.17	2.5.group6	A5	1065	5028447	5029766	AT2G47920	AT2	4173	AT2G47920.1	19623073	19623831	0		Br164.17	AT2G47920	2.5.group6
2055	Br164.26	2.5.group6	A5	1074	5048955	5052474	AT2G47810	AT2	4162	AT2G47810.1	19590008	19590490	0		Br164.26	AT2G47810	2.5.group6
2056	Br164.29	2.5.group6	A5	1077	5055598	5057599	AT2G47760	AT2	4157	AT2G47760.1	19572742	19575291	0		Br164.29	AT2G47760	2.5.group6
2057	Br164.36	2.5.group6	A5	1083	5075777	5077451	AT2G47710	AT2	4153	AT2G47710.1	19562115	19563026	J		Br164.36	AT2G47710	2.5.group6
2058	Br164.42	2.5.group6	A5	1089	5097753	5101123	AT2G47620	AT2	4144	AT2G47620.1	19539104	19541321	J		Br164.42	AT2G47620	2.5.group6
2059	Br164.43	2.5.group6	A5	1090	5101124	5103709	AT2G47610	AT2	4143	AT2G47610.1	19536924	19538471	J		Br164.43	AT2G47610	2.5.group6
2060	Br164.48	2.5.group6	A5	1095	5113069	5115754	AT2G47580	AT2	4140	AT2G47580.1	19524299	19525756	J		Br164.48	AT2G47580	2.5.group6
2061	Br164.54	2.5.group6	A5	1101	5131935	5136923	AT2G47510	AT2	4133	AT2G47510.1	19505684	19509090	J		Br164.54	AT2G47510	2.5.group6
2062	Br164.56	2.5.group6	A5	1103	5144696	5153626	AT2G47490	AT2	4131	AT2G47490.1	19494619	19496381	J		Br164.56	AT2G47490	2.5.group6
2063	Br164.58	2.5.group6	A5	1104	5153627	5160107	AT2G47485	AT2	4130	AT2G47485.1	19493074	19493499	J		Br164.58	AT2G47485	2.5.group6
2064	Br164.62	2.5.group6	A5	1107	5171651	5183509	AT2G47190	AT2	4101	AT2G47190.1	19383354	19384367	J		Br164.62	AT2G47190	2.5.group6
2066	Br164.65	2.5.group6	A5	1110	5197152	5203818	AT2G47430	AT2	4124	AT2G47430.1	19466237	19470192	J		Br164.65	AT2G47430	2.5.group6
2067	Br164.66	2.5.group6	A5	1111	5203819	5206069	AT2G47420	AT2	4123	AT2G47420.1	19464644	19465847	J		Br164.66	AT2G47420	2.5.group6
2068	Br164.68	2.5.group6	A5	1113	5207452	5212198	AT2G47390	AT2	4120	AT2G47390.1	19449348	19453323	J		Br164.68	AT2G47390	2.5.group6
2069	Br164.73	2.5.group6	A5	1118	5223182	5227830	AT2G47270	AT2	4109	AT2G47270.1	19418811	19419119	J		Br164.73	AT2G47270	2.5.group6
2070	Br164.74	2.5.group6	A5	1119	5227831	5233536	AT2G47260	AT2	4108	AT2G47260.1	19412115	19413516	J		Br164.74	AT2G47260	2.5.group6
2071	Br161.46	2.5.group5	A5	1123	5274657	5282239	AT2G45640	AT2	3944	AT2G45640.1	18806955	18808397	J		Br161.46	AT2G45640	2.5.group5
2072	Br161.44	2.5.group5	A5	1125	5284010	5286214	AT2G45610	AT2	3941	AT2G45610.1	18798537	18799511	J		Br161.44	AT2G45610	2.5.group5
2073	Br161.43	2.5.group5	A5	1126	5286215	5291405	AT2G45510	AT2	3931	AT2G45510.1	18760159	18762018	J		Br161.43	AT2G45510	2.5.group5
2074	Br161.37	2.5.group5	A5	1132	5301495	5316529	AT2G45540	AT2	3934	AT2G45540.1	18764955	18779303	J		Br161.37	AT2G45540	2.5.group5
2075	Br161.32	2.5.group5	A5	1137	5324599	5327779	AT2G45500	AT2	3930	AT2G45500.1	18757047	18759710	J		Br161.32	AT2G45500	2.5.group5
2076	Br161.30	2.5.group5	A5	1139	5330172	5333088	AT2G45470	AT2	3927	AT2G45470.1	18749871	18751133	J		Br161.30	AT2G45470	2.5.group5
2077	Br161.25	2.5.group5	A5	1144	5353430	5356926	AT2G45430	AT2	3923	AT2G45430.1	18734922	18735875	J		Br161.25	AT2G45430	2.5.group5
2078	Br161.23	2.5.group5	A5	1146	5363113	5372857	AT2G45410	AT2	3921	AT2G45410.1	18719523	18720182	J		Br161.23	AT2G45410	2.5.group5
2079	Br161.22	2.5.group5	A5	1147	5372858	5378686	AT2G45410	AT2	3921	AT2G45410.1	18719523	18720182	J		Br161.22	AT2G45410	2.5.group5
2081	Br161.13	2.5.group5	A5	1156	5397771	5401723	AT2G45340	AT2	3915	AT2G45340.1	18698813	18701540	J		Br161.13	AT2G45340	2.5.group5
2082	Br161.3	2.5.group5	A5	1166	5421599	5426414	AT2G45330	AT2	3914	AT2G45330.1	18693414	18694948	J		Br161.3	AT2G45330	2.5.group5
2084	Br158.43	2.5.group4	A5	1170	5444508	5457260	AT2G43610	AT2	3740	AT2G43610.1	18095135	18096261	J		Br158.43	AT2G43610	2.5.group4
2085	Br158.38	2.5.group4	A5	1173	5470055	5474006	AT2G43680	AT2	3747	AT2G43680.2	18116379	18118664	J		Br158.38	AT2G43680	2.5.group4
2087	Br158.36	2.5.group4	A5	1175	5476205	5480675	AT2G43700	AT2	3749	AT2G43700.1	18123600	18125576	J		Br158.36	AT2G43700	2.5.group4
2089	Br158.32	2.5.group4	A5	1179	5486385	5488689	AT2G43750	AT2	3755	AT2G43750.1	18136681	18139399	J		Br158.32	AT2G43750	2.5.group4
2091	Br158.30	2.5.group4	A5	1181	5491734	5495029	AT2G43610	AT2	3740	AT2G43610.1	18095135	18096261	J		Br158.30	AT2G43610	2.5.group4
2092	Br158.24	2.5.group4	A5	1187	5505792	5509431	AT2G43500	AT2	3728	AT2G43500.1	18069792	18073527	J		Br158.24	AT2G43500	2.5.group4
2094	Br158.17	2.5.group4	A5	1194	5525919	5528894	AT2G43430	AT2	3720	AT2G43430.1	18042646	18045141	J		Br158.17	AT2G43430	2.5.group4
2095	Br158.12	2.5.group4	A5	1199	5549950	5555641	AT2G43360	AT2	3714	AT2G43360.1	18017995	18020206	J		Br158.12	AT2G43360	2.5.group4
2096	Br158.7	2.5.group4	A5	1204	5569952	5572355	AT2G43270	AT2	3706	AT2G43270.1	17995284	17996568	J		Br158.7	AT2G43270	2.5.group4
2098	Br158.5	2.5.group4	A5	1206	5574916	5577456	AT2G43250	AT2	3703	AT2G43250.1	17984696	17986573	J		Br158.5	AT2G43250	2.5.group4
2099	Br158.4	2.5.group4	A5	1207	5577457	5580359	AT2G42960	AT2	3674	AT2G42960.1	17875674	17877707	J		Br158.4	AT2G42960	2.5.group4
2105	Br156.74	2.5.group4	A5	1210	5598567	5612458	AT2G42880	AT2	3664	AT2G42880.1	17847649	17851024	J		Br156.74	AT2G42880	2.5.group4
2106	Br156.69	2.5.group4	A5	1215	5621288	5627020	AT2G42700	AT2	3646	AT2G42700.1	17785541	17789111	J		Br156.69	AT2G42700	2.5.group4
2107	Br156.68	2.5.group4	A5	1216	5627021	5630362	AT2G42710	AT2	3647	AT2G42710.1	17789429	17791907	J		Br156.68	AT2G42710	2.5.group4
2109	Br156.63	2.5.group4	A5	1221	5647092	5650167	AT2G42820	AT2	3658	AT2G42820.1	17824537	17825378	J		Br156.63	AT2G42820	2.5.group4
2110	Br156.58	2.5.group4	A5	1225	5668191	5673886	AT2G42870	AT2	3663	AT2G42870.1	17843908	17844264	J		Br156.58	AT2G42870	2.5.group4
2112	Br156.57	2.5.group4	A5	1226	5673887	5684538	AT2G42610	AT2	3637	AT2G42610.1	17755082	17755615	J		Br156.57	AT2G42610	2.5.group4
2113	Br156.53	2.5.group4	A5	1228	5691785	5697320	AT2G42600	AT2	3636	AT2G42600.2	17742234	17745756	J		Br156.53	AT2G42600	2.5.group4
2115	Br156.51	2.5.group4	A5	1230	5712244	5722286	AT2G42570	AT2	3633	AT2G42570.1	17724576	17726999	J		Br156.51	AT2G42570	2.5.group4
2116	Br156.48	2.5.group4	A5	1233	5726884	5730953	AT2G42500	AT2	3626	AT2G42500.1	17705177	17708304	J		Br156.48	AT2G42500	2.5.group4
2118	Br156.45	2.5.group4	A5	1236	5739803	5743131	AT2G42470	AT2	3623	AT2G42470.1	17686965	17692265	J		Br156.45	AT2G42470	2.5.group4
2120	Br156.38	2.5.group4	A5	1243	5762440	5765270	AT2G42480	AT2	3624	AT2G42480.1	17692883	17696929	J		Br156.38	AT2G42480	2.5.group4
2122	Br156.36	2.5.group4	A5	1245	5770169	5773495	AT2G42430	AT2	3619	AT2G42430.1	17670746	17672231	J		Br156.36	AT2G42430	2.5.group4
2124	Br156.34	2.5.group4	A5	1247	5775365	5777819	AT2G42410	AT2	3618	AT2G42410.1	17665228	17665872	J		Br156.34	AT2G42410	2.5.group4
2126	Br156.27	2.5.group4	A5	1254	5791197	5793506	AT2G42360	AT2	3612	AT2G42360.1	17647985	17648695	J		Br156.27	AT2G42360	2.5.group4
2127	Br156.26	2.5.group4	A5	1255	5793507	5795839	AT2G42550	AT2	3631	AT2G42550.1	17720274	17721308	J		Br156.26	AT2G42550	2.5.group4
2128	Br156.22	2.5.group4	A5	1259	5803847	5807481	AT2G42300	AT2	3606	AT2G42300.1	17628620	17631713	J		Br156.22	AT2G42300	2.5.group4
2130	Br156.21	2.5.group4	A5	1260	5807482	5812599	AT2G42280	AT2	3604	AT2G42280.1	17618506	17620241	J		Br156.21	AT2G42280	2.5.group4
2132	Br156.18	2.5.group4	A5	1263	5820730	5822524	AT2G42210	AT2	3597	AT2G42210.2	17597678	17598669	J		Br156.18	AT2G42210	2.5.group4
2134	Br156.16	2.5.group4	A5	1265	5827506	5830495	AT2G42190	AT2	3595	AT2G42190.1	17590703	17591128	J		Br156.16	AT2G42190	2.5.group4
2136	Br156.14	2.5.group4	A5	1267	5834727	5839443	AT2G42130	AT2	3589	AT2G42130.4	17573320	17574994	J		Br156.14	AT2G42130	2.5.group4
2138	Br156.9	2.5.group4	A5	1272	5849312	5852722	AT2G42030	AT2	3579	AT2G42030.1	17546147	17547424	J		Br156.9	AT2G42030	2.5.group4
2140	Br156.7	2.5.group4	A5	1274	5857379	5868853	AT2G41960	AT2	3571	AT2G41960.1	17521322	17526093	J		Br156.7	AT2G41960	2.5.group4
2142	Br156.3	2.5.group4	A5	1278	5875481	5879576	AT2G41930	AT2	3567	AT2G41930.1	17508719	17509762	J		Br156.3	AT2G41930	2.5.group4
2146	Br156.1	2.5.group4	A5	1280	5883674	5891594	AT2G41870	AT2	3560	AT2G41870.1	17478197	17479597	J		Br156.1	AT2G41870	2.5.group4
2147	Br064.1	1.6.group8	A6	26	104677	112700	AT1G53110	AT1	4264	AT1G53110.1	19794102	19795684	C		Br064.1	AT1G53110	1.6.group8
2148	Br064.7	1.6.group8	A6	32	127176	131357	AT1G53040	AT1	4257	AT1G53040.1	19768235	19770538	C		Br064.7	AT1G53040	1.6.group8
2149	Br064.16	1.6.group8	A6	40	159439	164554	AT1G52980	AT1	4250	AT1G52980.1	19741161	19743869	C		Br064.16	AT1G52980	1.6.group8
2150	Br064.18	1.6.group8	A6	42	166951	170055	AT1G52920	AT1	4244	AT1G52920.1	19713028	19714716	C		Br064.18	AT1G52920	1.6.group8
2151	Br064.22	1.6.group8	A6	46	178345	183726	AT1G52900	AT1	4241	AT1G52900.1	19705879	19706584	C		Br064.22	AT1G52900	1.6.group8
2152	Br064.24	1.6.group8	A6	48	191679	197346	AT1G52880	AT1	4239	AT1G52880.1	19692953	19694098	C		Br064.24	AT1G52880	1.6.group8
2153	Br064.29	1.6.group8	A6	53	209475	211575	AT1G52830	AT1	4234	AT1G52830.1	19676338	19677227	C		Br064.29	AT1G52830	1.6.group8
2154	Br064.35	1.6.group8	A6	58	221944	224585	AT1G52820	AT1	4231	AT1G52820.1	19672884	19673989	C		Br064.35	AT1G52820	1.6.group8
2155	Br064.37	1.6.group8	A6	60	232582	242932	AT1G52770	AT1	4226	AT1G52770.1	19659677	19661214	C		Br064.37	AT1G52770	1.6.group8
2156	Br064.39	1.6.group8	A6	62	249966	253852	AT1G52750	AT1	4224	AT1G52750.1	19650453	19652876	C		Br064.39	AT1G52750	1.6.group8
2157	Br064.40	1.6.group8	A6	63	253853	255623	AT1G52740	AT1	4223	AT1G52740.1	19649077	19649889	C		Br064.40	AT1G52740	1.6.group8
2158	Br064.43	1.6.group8	A6	66	263328	265536	AT1G52680	AT1	4216	AT1G52680.1	19622087	19622629	C		Br064.43	AT1G52680	1.6.group8
2160	Br064.47	1.6.group8	A6	70	274092	278472	AT1G52620	AT1	4210	AT1G52620.1	19607496	19609955	C		Br064.47	AT1G52620	1.6.group8
2161	Br064.48	1.6.group8	A6	71	278473	281155	AT1G52600	AT1	4207	AT1G52600.1	19594281	19596155	C		Br064.48	AT1G52600	1.6.group8
2162	Br064.52	1.6.group7	A6	75	302158	306247	AT1G52560	AT1	4202	AT1G52560.1	19578452	19579435	C		Br064.52	AT1G52560	1.6.group7
2163	Br064.53	1.6.group7	A6	76	306248	310233	AT1G52540	AT1	4200	AT1G52540.1	19573967	19575553	C		Br064.53	AT1G52540	1.6.group7
2164	Br064.54	1.6.group7	A6	77	310234	319131	AT1G52410	AT1	4186	AT1G52410.2	19524431	19529030	C		Br064.54	AT1G52410	1.6.group7
2165	Br063.1	1.6.group7	A6	78	319132	326967	AT1G52150	AT1	4160	AT1G52150.2	19413582	19417630	C		Br063.1	AT1G52150	1.6.group7
2166	Br063.4	1.6.group7	A6	81	336113	339772	AT1G52070	AT1	4152	AT1G52070.1	19368809	19370569	C		Br063.4	AT1G52070	1.6.group7
2169	Br063.5	1.6.group7	A6	82	339773	345557	AT1G52030	AT1	4148	AT1G52030.2	19349759	19351951	C		Br063.5	AT1G52030	1.6.group7
2170	Br063.20	1.6.group7	A6	94	386382	392118	AT1G52030	AT1	4148	AT1G52030.2	19349759	19351951	C		Br063.20	AT1G52030	1.6.group7
2173	Br063.22	1.6.group7	A6	96	396903	403701	AT1G51950	AT1	4141	AT1G51950.1	19309339	19310799	C		Br063.22	AT1G51950	1.6.group7
2174	Br063.24	1.6.group7	A6	97	403702	413009	AT1G51940	AT1	4140	AT1G51940.1	19299761	19302610	C		Br063.24	AT1G51940	1.6.group7
2175	Br063.26	1.6.group7	A6	99	417958	420261	AT1G51805	AT1	4124	AT1G51805.1	19224856	19229259	C		Br063.26	AT1G51805	1.6.group7
2179	Br063.32	1.6.group7	A6	105	440901	445821	AT1G51620	AT1	4105	AT1G51620.1	19144204	19145306	C		Br063.32	AT1G51620	1.6.group7
2184	Br063.35	1.6.group7	A6	108	450629	453814	AT1G51745	AT1	4118	AT1G51745.1	19195724	19198044	C		Br063.35	AT1G51745	1.6.group7
2185	Br062.1	1.6.group6	A6	110	461273	470981	AT1G50870	AT1	4030	AT1G50870.1	18858815	18860005	C		Br062.1	AT1G50870	1.6.group6
2186	Br062.2	1.6.group6	A6	111	470982	475091	AT1G50830	AT1	4028	AT1G50830.1	18839227	18841533	C		Br062.2	AT1G50830	1.6.group6
2188	Br062.3	1.6.group6	A6	112	475092	478476	AT1G50770	AT1	4023	AT1G50770.1	18822227	18824171	C		Br062.3	AT1G50770	1.6.group6
2191	Br062.4	1.6.group6	A6	113	478477	489740	AT1G50730	AT1	4019	AT1G50730.1	18798943	18806931	C		Br062.4	AT1G50730	1.6.group6
2192	Br062.7	1.6.group6	A6	116	499238	501131	AT1G51120	AT1	4054	AT1G51120.1	18941759	18942817	C		Br062.7	AT1G51120	1.6.group6
2193	Br062.8	1.6.group6	A6	117	501132	503433	AT1G50680	AT1	4014	AT1G50680.1	18781269	18782282	C		Br062.8	AT1G50680	1.6.group6
2195	Br062.11	1.6.group6	A6	120	513169	520999	AT1G50630	AT1	4009	AT1G50630.1	18755322	18757237	C		Br062.11	AT1G50630	1.6.group6
2196	Br062.13	1.6.group6	A6	122	524241	528431	AT1G50600	AT1	4006	AT1G50600.1	18741066	18743215	C		Br062.13	AT1G50600	1.6.group6
2197	Br062.18	1.6.group6	A6	127	542179	544279	AT1G50520	AT1	3999	AT1G50520.1	18723049	18724738	C		Br062.18	AT1G50520	1.6.group6
2198	Br062.21	1.6.group6	A6	129	547688	550761	AT1G50680	AT1	4014	AT1G50680.1	18781269	18782282	C		Br062.21	AT1G50680	1.6.group6
2199	Br062.23	1.6.group6	A6	131	554402	556315	AT1G50490	AT1	3996	AT1G50490.1	18708673	18709971	C		Br062.23	AT1G50490	1.6.group6
2200	Br062.25	1.6.group6	A6	133	560757	566912	AT1G50460	AT1	3993	AT1G50460.1	18697699	18701097	C		Br062.25	AT1G50460	1.6.group6
2201	Br062.28	1.6.group6	A6	136	574586	578141	AT1G50420	AT1	3989	AT1G50420.1	18681845	18683293	C		Br062.28	AT1G50420	1.6.group6
2202	Br062.30	1.6.group6	A6	138	584317	589775	AT1G50400	AT1	3987	AT1G50400.1	18671823	18673990	C		Br062.30	AT1G50400	1.6.group6
2203	Br061.1	1.6.group6	A6	142	607245	620381	AT1G50360	AT1	3983	AT1G50360.1	18654356	18660774	C		Br061.1	AT1G50360	1.6.group6
2204	Br061.2	1.6.group6	A6	143	620382	623799	AT1G50320	AT1	3980	AT1G50320.1	18642274	18643132	C		Br061.2	AT1G50320	1.6.group6
2205	Br061.7	1.6.group6	A6	148	637716	643038	AT1G50300	AT1	3978	AT1G50300.1	18632486	18635330	C		Br061.7	AT1G50300	1.6.group6
2206	Br061.12	1.6.group6	A6	153	650661	658404	AT1G50200	AT1	3970	AT1G50200.1	18595097	18601979	C		Br061.12	AT1G50200	1.6.group6
2207	Br061.17	1.6.group6	A6	158	668689	673691	AT1G50120	AT1	3964	AT1G50120.1	18565970	18569683	C		Br061.17	AT1G50120	1.6.group6
2209	Br061.21	1.6.group6	A6	162	684202	691476	AT1G50050	AT1	3959	AT1G50050.1	18549833	18552714	C		Br061.21	AT1G50050	1.6.group6
2210	Br061.27	1.6.group6	A6	166	718231	731815	AT1G50030	AT1	3957	AT1G50030.1	18526294	18543287	C		Br061.27	AT1G50030	1.6.group6
2211	Br061.30	1.6.group6	A6	167	731816	735863	AT1G50020	AT1	3956	AT1G50020.1	18523812	18525268	C		Br061.30	AT1G50020	1.6.group6
2212	Br020.33	1.6.group1	A6	209	899608	905344	AT1G14500	AT1	1399	AT1G14500.1	4960370	4961775	A		Br020.33	AT1G14500	1.6.group1
2213	Br020.27	1.6.group1	A6	215	923238	926412	AT1G14530	AT1	1402	AT1G14530.1	4971415	4973592	A		Br020.27	AT1G14530	1.6.group1
2214	Br020.25	1.6.group1	A6	217	927453	930668	AT1G14540	AT1	1403	AT1G14540.1	4974228	4975595	A		Br020.25	AT1G14540	1.6.group1
2215	Br020.21	1.6.group1	A6	221	943927	956977	AT1G14580	AT1	1407	AT1G14580.1	4990065	4992437	A		Br020.21	AT1G14580	1.6.group1
2216	Br020.18	1.6.group1	A6	222	956978	967849	AT1G14600	AT1	1409	AT1G14600.1	5001180	5003365	A		Br020.18	AT1G14600	1.6.group1
2217	Br020.11	1.6.group1	A6	229	991362	995775	AT1G14640	AT1	1413	AT1G14640.1	5023651	5025950	A		Br020.11	AT1G14640	1.6.group1
2218	Br020.10	1.6.group1	A6	230	995776	1001286	AT1G14660	AT1	1415	AT1G14660.1	5032158	5036434	A		Br020.10	AT1G14660	1.6.group1
2219	Br020.5	1.6.group1	A6	234	1011738	1013413	AT1G14686	AT1	1419	AT1G14686.1	5045776	5046795	A		Br020.5	AT1G14686	1.6.group1
2220	Br020.2	1.6.group1	A6	236	1018736	1022743	AT1G14730	AT1	1425	AT1G14730.1	5073239	5074563	A		Br020.2	AT1G14730	1.6.group1
2221	Br020.1	1.6.group1	A6	237	1022744	1031458	AT1G14740	AT1	1426	AT1G14740.1	5075445	5077727	A		Br020.1	AT1G14740	1.6.group1
2222	Br022.4	1.6.group1	A6	241	1047099	1055259	AT1G14910	AT1	1444	AT1G14910.1	5139923	5143566	A		Br022.4	AT1G14910	1.6.group1
2223	Br022.11	1.6.group1	A6	246	1071529	1074521	AT1G14990	AT1	1452	AT1G14990.1	5167349	5168146	A		Br022.11	AT1G14990	1.6.group1
2224	Br022.14	1.6.group1	A6	249	1080677	1084655	AT1G15020	AT1	1455	AT1G15020.2	5173336	5176100	A		Br022.14	AT1G15020	1.6.group1
2225	Br022.18	1.6.group1	A6	253	1091636	1094721	AT1G15100	AT1	1461	AT1G15100.1	5193698	5194165	A		Br022.18	AT1G15100	1.6.group1
2226	Br022.23	1.6.group1	A6	258	1109658	1112446	AT1G15180	AT1	1471	AT1G15180.1	5224447	5226526	A		Br022.23	AT1G15180	1.6.group1
2227	Br022.26	1.6.group1	A6	261	1117922	1129661	AT1G15210	AT1	1474	AT1G15210.1	5231547	5236568	A		Br022.26	AT1G15210	1.6.group1
2229	Br023.1	1.6.group1	A6	263	1141091	1151505	AT1G15210	AT1	1474	AT1G15210.1	5231547	5236568	A		Br023.1	AT1G15210	1.6.group1
2231	Br023.6	1.6.group1	A6	268	1165165	1169294	AT1G15240	AT1	1478	AT1G15240.1	5243794	5246490	A		Br023.6	AT1G15240	1.6.group1
2232	Br023.7	1.6.group1	A6	269	1169295	1173955	AT1G15520	AT1	1506	AT1G15520.1	5331988	5338170	A		Br023.7	AT1G15520	1.6.group1
2233	Br023.8	1.6.group1	A6	270	1173956	1177318	AT1G15260	AT1	1480	AT1G15260.1	5249829	5250365	A		Br023.8	AT1G15260	1.6.group1
2234	Br023.16	1.6.group1	A6	278	1199591	1201170	AT1G15330	AT1	1486	AT1G15330.1	5274363	5275494	A		Br023.16	AT1G15330	1.6.group1
2235	Br023.27	1.6.group1	A6	287	1221217	1223611	AT1G15410	AT1	1495	AT1G15410.1	5299572	5300676	A		Br023.27	AT1G15410	1.6.group1
2236	Br023.29	1.6.group1	A6	289	1224447	1228543	AT1G15420	AT1	1497	AT1G15420.1	5301789	5303291	A		Br023.29	AT1G15420	1.6.group1
2237	Br023.31	1.6.group1	A6	291	1232141	1238101	AT1G15440	AT1	1499	AT1G15440.1	5306154	5309455	A		Br023.31	AT1G15440	1.6.group1
2238	Br025.3	1.6.group2	A6	294	1247775	1250771	AT1G16670	AT1	1615	AT1G16670.1	5697839	5699485	A		Br025.3	AT1G16670	1.6.group2
2239	Br025.11	1.6.group2	A6	301	1270172	1274112	AT1G16720	AT1	1621	AT1G16720.1	5723154	5726241	A		Br025.11	AT1G16720	1.6.group2
2240	Br025.12	1.6.group2	A6	302	1274113	1275755	AT1G16740	AT1	1623	AT1G16740.1	5727766	5728943	A		Br025.12	AT1G16740	1.6.group2
2241	Br025.15	1.6.group2	A6	305	1280981	1282025	AT1G16790	AT1	1628	AT1G16790.1	5744631	5745065	A		Br025.15	AT1G16790	1.6.group2
2242	Br025.22	1.6.group2	A6	312	1297788	1300591	AT1G16870	AT1	1636	AT1G16870.1	5770957	5773150	A		Br025.22	AT1G16870	1.6.group2
2243	Br025.23	1.6.group2	A6	313	1300592	1302831	AT1G16880	AT1	1637	AT1G16880.1	5773789	5776118	A		Br025.23	AT1G16880	1.6.group2
2244	Br025.32	1.6.group2	A6	319	1320787	1325240	AT1G16930	AT1	1643	AT1G16930.1	5789980	5791527	A		Br025.32	AT1G16930	1.6.group2
2245	Br025.37	1.6.group2	A6	322	1335434	1342089	AT1G16930	AT1	1643	AT1G16930.1	5789980	5791527	A		Br025.37	AT1G16930	1.6.group2
2246	Br025.40	1.6.group2	A6	325	1349139	1355379	AT1G17000	AT1	1649	AT1G17000.1	5812721	5816655	A		Br025.40	AT1G17000	1.6.group2
2247	Br025.44	1.6.group2	A6	329	1369426	1372998	AT1G17030	AT1	1652	AT1G17030.1	5822480	5824417	A		Br025.44	AT1G17030	1.6.group2
2248	Br025.45	1.6.group2	A6	330	1372999	1376961	AT1G17040	AT1	1653	AT1G17040.1	5825102	5828049	A		Br025.45	AT1G17040	1.6.group2
2249	Br025.49	1.6.group2	A6	334	1388445	1394441	AT1G17070	AT1	1656	AT1G17070.1	5837646	5840195	A		Br025.49	AT1G17070	1.6.group2
2250	Br030.1	1.6.group3	A6	335	1394442	1411106	AT1G19220	AT1	1874	AT1G19220.1	6628386	6632770	A		Br030.1	AT1G19220	1.6.group3
2251	Br030.4	1.6.group3	A6	337	1420847	1427836	AT1G19230	AT1	1875	AT1G19230.1	6644180	6649140	A		Br030.4	AT1G19230	1.6.group3
2252	Br030.5	1.6.group3	A6	338	1427837	1429167	AT1G19240	AT1	1876	AT1G19240.1	6649553	6650375	A		Br030.5	AT1G19240	1.6.group3
2253	Br030.8	1.6.group3	A6	341	1444135	1451145	AT1G19270	AT1	1879	AT1G19270.1	6663318	6665836	A		Br030.8	AT1G19270	1.6.group3
2254	Br030.11	1.6.group3	A6	343	1456042	1462515	AT1G19300	AT1	1881	AT1G19300.1	6671442	6672497	A		Br030.11	AT1G19300	1.6.group3
2255	Br030.13	1.6.group3	A6	344	1462516	1470189	AT1G19310	AT1	1882	AT1G19310.1	6676415	6677095	A		Br030.13	AT1G19310	1.6.group3
2256	Br030.22	1.6.group3	A6	353	1498071	1504838	AT1G19370	AT1	1888	AT1G19370.1	6692895	6694712	0		Br030.22	AT1G19370	1.6.group3
2257	Br030.28	1.6.group3	A6	358	1521745	1527209	AT1G19430	AT1	1895	AT1G19430.1	6724660	6727524	0		Br030.28	AT1G19430	1.6.group3
2258	Br030.29	1.6.group3	A6	359	1527210	1533836	AT1G19440	AT1	1896	AT1G19440.1	6729110	6730660	0		Br030.29	AT1G19440	1.6.group3
2259	Br030.54	1.6.group3	A6	373	1598574	1601605	AT1G19480	AT1	1900	AT1G19480.1	6744511	6746135	0		Br030.54	AT1G19480	1.6.group3
2260	Br030.55	1.6.group3	A6	374	1601606	1606562	AT1G19485	AT1	1901	AT1G19485.1	6747158	6751434	0		Br030.55	AT1G19485	1.6.group3
2261	Br030.59	1.6.group3	A6	378	1614290	1623029	AT1G19525	AT1	1906	AT1G19525.1	6761622	6762572	0		Br030.59	AT1G19525	1.6.group3
2262	Br030.65	1.6.group3	A6	382	1634302	1635580	AT1G19570	AT1	1910	AT1G19570.1	6773453	6774404	0		Br030.65	AT1G19570	1.6.group3
2263	Br030.70	1.6.group3	A6	387	1648039	1652923	AT1G19640	AT1	1916	AT1G19640.1	6789157	6791699	0		Br030.70	AT1G19640	1.6.group3
2264	Br030.71	1.6.group3	A6	388	1652924	1659346	AT1G19650	AT1	1917	AT1G19650.1	6796422	6799528	0		Br030.71	AT1G19650	1.6.group3
2265	Br030.76	1.6.group3	A6	391	1671301	1674558	AT1G19690	AT1	1921	AT1G19690.1	6807916	6809553	0		Br030.76	AT1G19690	1.6.group3
2266	Br030.83	1.6.group3	A6	398	1692243	1694261	AT1G19740	AT1	1927	AT1G19740.1	6824387	6825223	0		Br030.83	AT1G19740	1.6.group3
2267	Br030.84	1.6.group3	A6	399	1694262	1698406	AT1G19770	AT1	1929	AT1G19770.1	6832417	6833693	0		Br030.84	AT1G19770	1.6.group3
2268	Br030.89	1.6.group3	A6	404	1714771	1722050	AT1G19790	AT1	1931	AT1G19790.1	6838391	6839822	0		Br030.89	AT1G19790	1.6.group3
2269	Br030.91	1.6.group3	A6	405	1722051	1730919	AT1G19800	AT1	1932	AT1G19800.2	6846803	6847945	0		Br030.91	AT1G19800	1.6.group3
2270	Br030.92	1.6.group3	A6	406	1730920	1735171	AT1G19830	AT1	1933	AT1G19830.1	6852221	6852574	0		Br030.92	AT1G19830	1.6.group3
2271	Br030.106	1.6.group3	A6	416	1784639	1799184	AT1G19835	AT1	1934	AT1G19835.1	6856203	6859504	0		Br030.106	AT1G19835	1.6.group3
2272	Br032.4	1.6.group4	A6	418	1814204	1816906	AT1G20650	AT1	2012	AT1G20650.1	7158412	7160012	B		Br032.4	AT1G20650	1.6.group4
[truncated: 1,710 more rows]

## Sheet: AK blocks to Br
Br_Chr.	idx	b_ord	Br_contig	Conservation	AK_id	1st_no_begin	1st_no_end	block_from	block_to	2nd_no_begin	2nd_no_end	block_Br_start	block_Br_end	block_At_start	DiagHunter_group	block_At_end	DiagHunter_group	block_At_start_Chr.	bgfm_id	block_At_end_Chr.	bgtm_id	bgmatch_dir	matched region		AK_block_group	Direction
A1	1	1	Br167	low	no	1	26																		no
A1	2	2	Br170	low	no	1	17																		no
A1	3	3	Br177	high	F	1		2	27			Br177.2	Br177.27	AT3G09820	3.1.group1	AT3G10380	3.1.group1	AT3	09820	AT3	10380	FWD	AT3G09820 - AT3G10380		F	FWD
A1	4	4	Br188	high	F			1	32	33		Br188.1	Br188.32	AT3G15950	3.1.group2	AT3G15640	3.1.group2	AT3	15950	AT3	15640	REV	AT3G15950 - AT3G15640
A1	5	5	Br273	high	U	1	3	4	36			Br273.4	Br273.36	AT4G17030	4.1.group2	AT4G17410	4.1.group2	AT4	17030	AT4	17410	FWD	AT4G17030 - AT4G17410		U
A1	6	6	Br202	low	no	1	25																		no
A1	7	7	Br209	low	no	1	35																		no
A1	8	8	Br301	low	no	1	14																		no
A1	9	9	Br343	low	no	2	30																		no
A1	10	10	Br296	low	no	1	34																		no
A1	11	11	Br293	high	no	1	24	25	35	36		Br293.25	Br293.35	AT4G24290	4.1.group7	AT4G24400	4.1.group7	AT4	24290	AT4	24400	FWD	AT4G24290 - AT4G24400		no
A1	12	12	Br292	high	U	1	4	5	49			Br292.5	Br292.49	AT4G23500	4.1.group6	AT4G24140	4.1.group7	AT4	23500	AT4	24140	FWD	AT4G23500 - AT4G24140		U	REV
A1	13	13	Br289	high	U			1	20	22	27	Br289.1	Br289.20	AT4G23010	4.1.group6	AT4G23140	4.1.group6	AT4	23010	AT4	23140	FWD	AT4G23010 - AT4G23140
A1	14	14	Br287	high	U	1		2	40			Br287.2	Br287.40	AT4G21850	4.1.group5	AT4G22130	4.1.group5	AT4	21850	AT4	22130	FWD	AT4G21850 - AT4G22130
A1	15	15	Br286	high	U	1	8	9		10	14	Br286.9		AT4G21700	4.1.group5			AT4	21700			?	AT4G21700
A1	16	16	Br285	high	U			1	29			Br285.1	Br285.29	AT4G21400	4.1.group5	AT4G21670	4.1.group5	AT4	21400	AT4	21670	FWD	AT4G21400 - AT4G21670
A1	17	17	Br280	high	U	1	5	6	61	62		Br280.6	Br280.61	AT4G19200	4.1.group4	AT4G18700	4.1.group4	AT4	19200	AT4	18700	REV	AT4G19200 - AT4G18700
A1	18	18	Br276	high	U			2	30	32	33	Br276.2	Br276.30	AT4G17785	4.1.group3	AT4G17570	4.1.group3	AT4	17785	AT4	17570	REV	AT4G17785 - AT4G17570
A1	19	19	Br284	low	U	1	24
A1	20	20	Br303	high	U	1		2	31			Br303.2	Br303.31	AT4G28420	4.1.group8	AT4G28680	4.1.group8	AT4	28420	AT4	28680	FWD	AT4G28420 - AT4G28680			FWD
A1	21	21	Br308	high	U			1	46	47		Br308.1	Br308.46	AT4G30270	4.1.group9	AT4G30680	4.1.group9	AT4	30270	AT4	30680	FWD	AT4G30270 - AT4G30680
A1	22	22	Br310	high	U			1	65			Br310.1	Br310.65	AT4G31800	4.1.group10	AT4G31100	4.1.group10	AT4	31800	AT4	31100	REV	AT4G31800 - AT4G31100
A1	23	23	Br312	high	U	1		2	76			Br312.2	Br312.76	AT4G32040	4.1.group10	AT4G32730	4.1.group10	AT4	32040	AT4	32730	FWD	AT4G32040 - AT4G32730
A1	24	24	Br314	high	U	1	4	5	140			Br314.5	Br314.140	AT4G34710	4.1.group11	AT4G33240	4.1.group11	AT4	34710	AT4	33240	REV	AT4G34710 - AT4G33240
A1	25	25	Br351	high	R			1	35			Br351.1	Br351.35	AT5G18930	5.1.group2	AT5G18270	5.1.group2	AT5	18930	AT5	18270	REV	AT5G18930 - AT5G18270		R
A1	26	26	Br323	high	no	1	15																		no
A1	27	27	Br324	high	no			1	8	9	64	Br324.1	Br324.8	AT4G38670	4.1.group13	AT4G38770	4.1.group13	AT4	38670	AT4	38770	FWD	AT4G38670 - AT4G38770		no
A1	28	28	Br326	low	no	1	27																		no
A1	29	29	Br325	low	no	1	31																		no
A1	30	30	Br321	high	U	1	3	4	27	28	40	Br321.4	Br321.27	AT4G37370	4.1.group12	AT4G37510	4.1.group12	AT4	37370	AT4	37510	FWD	AT4G37370 - AT4G37510		U	REV
A1	31	31	Br320	high	U			1	28	29	43	Br320.1	Br320.28	AT4G36900	4.1.group12	AT4G37150	4.1.group12	AT4	36900	AT4	37150	FWD	AT4G36900 - AT4G37150
A1	32	32	Br318	high	U	1	6	7	71	72	73	Br318.7	Br318.71	AT4G36640	4.1.group12	AT4G35880	4.1.group12	AT4	36640	AT4	35880	REV	AT4G36640 - AT4G35880
A2	33	1	Br376	low	R	1	40																		R
A2	34	2	Br328	high	R	1		2	52			Br328.2	Br328.52	AT5G03330	5.2.group1	AT5G02030	5.2.group1	AT5	03330	AT5	02030	REV	AT5G03330 - AT5G02030		R	REV
A2	35	3	Br330	high	R	1	6	7	62			Br330.7	Br330.62	AT5G04230	5.2.group2	AT5G05500	5.2.group2	AT5	04230	AT5	05500	FWD	AT5G04230 - AT5G05500
A2	36	4	Br339	high	R	1		2	32			Br339.2	Br339.32	AT5G09920	5.2.group4	AT5G10450	5.2.group4	AT5	09920	AT5	10450	FWD	AT5G09920 - AT5G10450
A2	37	5	Br340	high	R			1	45			Br340.1	Br340.45	AT5G11260	5.2.group4	AT5G10530	5.2.group4	AT5	11260	AT5	10530	REV	AT5G11260 - AT5G10530
A2	38	6	Br346	high	R			1	33			Br346.1	Br346.33	AT5G14790	5.2.group5	AT5G15180	5.2.group5	AT5	14790	AT5	15180	FWD	AT5G14790 - AT5G15180
A2	39	7	Br349	high	R	1		2	63			Br349.2	Br349.63	AT5G17020	5.2.group6	AT5G17920	5.2.group6	AT5	17020	AT5	17920	FWD	AT5G17020 - AT5G17920
A2	40	8	Br356	high	R	1		2	52			Br356.2	Br356.52	AT5G20840	5.2.group7	AT5G20280	5.2.group7	AT5	20840	AT5	20280	REV	AT5G20840 - AT5G20280
A2	41	9	Br358	high	R	1	11	12	30			Br358.12	Br358.30	AT5G21990	5.2.group7	AT5G21160	5.2.group7	AT5	21990	AT5	21160	REV	AT5G21990 - AT5G21160
A2	42	10	Br402	high	W	1	10	11	25	26	33	Br402.11	Br402.25	AT5G60580	5.2.group17	AT5G60390	5.2.group17	AT5	60580	AT5	60390	REV	AT5G60580 - AT5G60390		W	REV
A2	43	11	Br400	high	W			1	35			Br400.1	Br400.35	AT5G59760	5.2.group17	AT5G59480	5.2.group17	AT5	59760	AT5	59480	REV	AT5G59760 - AT5G59480
A2	44	12	Br394	high	W	1		2	72			Br394.2	Br394.72	AT5G55910	5.2.group16	AT5G56860	5.2.group16	AT5	55910	AT5	56860	FWD	AT5G55910 - AT5G56860
A2	45	13	Br390	high	W			1	33	35	36	Br390.1	Br390.33	AT5G53750	5.2.group14	AT5G53390	5.2.group14	AT5	53750	AT5	53390	REV	AT5G53750 - AT5G53390
A2	46	14	Br392	high	W	1	7	8	44			Br392.8	Br392.44	AT5G54400	5.2.group15	AT5G54790	5.2.group15	AT5	54400	AT5	54790	FWD	AT5G54400 - AT5G54790
A2	47	15	Br387	high	W			1	53	54	57	Br387.1	Br387.53	AT5G51470	5.2.group13	AT5G50770	5.2.group13	AT5	51470	AT5	50770	REV	AT5G51470 - AT5G50770
A2	48	16	Br076	high	E			1	28	29	30	Br076.1	Br076.28	AT1G65520	1.2.group1	AT1G65090	1.2.group1	AT1	65520	AT1	65090	REV	AT1G65520 - AT1G65090		E	FWD
A2	49	17	Br078	low	E	1	19
A2	50	18	Br080	low	E	1	28
A2	51	19	Br089	high	E	1	18	19	34	35		Br089.19	Br089.34	AT1G70670	1.2.group2	AT1G70780	1.2.group2	AT1	70670	AT1	70780	FWD	AT1G70670 - AT1G70780
A2	52	20	Br088	high	E			1	25	26		Br088.1	Br088.25	AT1G70550	1.2.group2	AT1G70370	1.2.group2	AT1	70550	AT1	70370	REV	AT1G70550 - AT1G70370
A2	53	21	Br136	low	half	1	30																		half
A2	54	22	Br235	high	N			1	38			Br235.1	Br235.38	AT3G55250	3.2.group5	AT3G55560	3.2.group5	AT3	55250	AT3	55560	FWD	AT3G55250 - AT3G55560		N	FWD
A2	55	23	Br222	low	N	1	34
A2	56	24	Br220	high	N	1	11	12	36	37	44	Br220.12	Br220.36	AT3G55730	3.2.group5	AT3G55730	3.2.group5	AT3	55730	AT3	55730	REV	AT3G55730 - AT3G55730
A2	57	25	Br261	low	no	1	38																		no
A2	58	26	Br264	low	no	1	41																		no
A2	59	27	Br385	low	no	1	27																		no
A2	60	28	Br371	high	Q	1	3	4	25	26	28	Br371.4	Br371.25	AT5G27470	5.2.group11	AT5G27930	5.2.group11	AT5	27470	AT5	27930	FWD	AT5G27470 - AT5G27930		Q	FWD
A2	61	29	Br369	high	Q	1	2	3	6	7	29	Br369.3	Br369.6	AT5G25980	5.2.group10	AT5G25980	5.2.group10	AT5	25980	AT5	25980	REV	AT5G25980 - AT5G25980
A2	62	30	Br365	high	Q			1	28			Br365.1	Br365.28	AT5G25510	5.2.group10	AT5G25250	5.2.group10	AT5	25510	AT5	25250	REV	AT5G25510 - AT5G25250
A2	63	31	Br361	high	Q	1	6	7	31	32	33	Br361.7	Br361.31	AT5G23740	5.2.group8	AT5G23160	5.2.group8	AT5	23740	AT5	23160	REV	AT5G23740 - AT5G23160
A2	64	32	Br375	high	V			1	33			Br375.1	Br375.33	AT5G43770	5.2.group12	AT5G43310	5.2.group12	AT5	43770	AT5	43310	REV	AT5G43770 - AT5G43310		V
A2	65	33	Br407	high	X			1	194	195	199	Br407.1	Br407.194	AT5G62190	5.2.group18	AT5G65050	5.2.group18	AT5	62190	AT5	65050	FWD	AT5G62190 - AT5G65050		X	FWD
A2	66	34	Br405	high	X	1	13	15		16	32	Br405.15		AT5G65230	5.2.group18			AT5	65230			?	AT5G65230
A2	67	35	Br410	low	X	1	16
A3	68	1	Br329	high	R	1	7	8	58			Br329.8	Br329.58	AT5G03430	5.3.group2	AT5G04170	5.3.group2	AT5	03430	AT5	04170	FWD	AT5G03430 - AT5G04170		R	REV
A3	69	2	Br327	high	R			1	36	37	38	Br327.1	Br327.36	AT5G01950	5.3.group1	AT5G01360	5.3.group1	AT5	01950	AT5	01360	REV	AT5G01950 - AT5G01360
A3	70	3	Br332	high	R			1	88	89		Br332.1	Br332.88	AT5G07200	5.3.group3	AT5G05740	5.3.group3	AT5	07200	AT5	05740	REV	AT5G07200 - AT5G05740
A3	71	4	Br334	low	R	1	33
A3	72	5	Br336	high	R	1		2	41			Br336.2	Br336.41	AT5G08415	5.3.group5	AT5G09550	5.3.group5	AT5	08415	AT5	09550	FWD	AT5G08415 - AT5G09550
A3	73	6	Br338	high	R			1	59	60	63	Br338.1	Br338.59	AT5G10840	5.3.group5	AT5G09770	5.3.group5	AT5	10840	AT5	09770	REV	AT5G10840 - AT5G09770
A3	74	7	Br341	high	R	1	2	3	39			Br341.3	Br341.39	AT5G11490	5.3.group6	AT5G11880	5.3.group6	AT5	11490	AT5	11880	FWD	AT5G11490 - AT5G11880
A3	75	8	Br344	high	R	1	3	4	82			Br344.4	Br344.82	AT5G12420	5.3.group7	AT5G13980	5.3.group7	AT5	12420	AT5	13980	FWD	AT5G12420 - AT5G13980
A3	76	9	Br252	high	R	1	21	22		23	37	Br252.22		AT5G14070	5.3.group7			AT5	14070			?	AT5G14070
A3	77	10	Br347	high	R			1	80	81	85	Br347.1	Br347.80	AT5G16340	5.3.group9	AT5G15230	5.3.group9	AT5	16340	AT5	15230	REV	AT5G16340 - AT5G15230
A3	78	11	Br352	high	R	1		2	33			Br352.2	Br352.33	AT5G18800	5.3.group10	AT5G19420	5.3.group10	AT5	18800	AT5	19420	FWD	AT5G18800 - AT5G19420
A3	79	12	Br163	high	J			1	74			Br163.1	Br163.74	AT2G45670	2.3.group11	AT2G47250	2.3.group11	AT2	45670	AT2	47250	FWD	AT2G45670 - AT2G47250		J
A3	80	13	Br133	high	half			1		2	40	Br133.1		AT5G58710	5.3.group17			AT5	58710			?	AT5G58710		half
A3	81	14	Br397	high	W			1	34	35		Br397.1	Br397.34	AT5G58230	5.3.group17	AT5G57565	5.3.group17	AT5	58230	AT5	57565	REV	AT5G58230 - AT5G57565		W	REV
A3	82	15	Br395	high	W	1	29	30		31	33	Br395.30		AT5G55950	5.3.group16			AT5	55950			?	AT5G55950
A3	83	16	Br393	high	W	1		2	72			Br393.2	Br393.72	AT5G54800	5.3.group16	AT5G55820	5.3.group16	AT5	54800	AT5	55820	FWD	AT5G54800 - AT5G55820
A3	84	17	Br391	high	W			1	34	35		Br391.1	Br391.34	AT5G54380	5.3.group16	AT5G53905	5.3.group16	AT5	54380	AT5	53905	REV	AT5G54380 - AT5G53905
A3	85	18	Br389	high	W	1	4	5	51	52		Br389.5	Br389.51	AT5G53180	5.3.group15	AT5G52210	5.3.group15	AT5	53180	AT5	52210	REV	AT5G53180 - AT5G52210
A3	86	19	Br388	high	W	1	7	8	32	35		Br388.10	Br388.32	AT5G51840	5.3.group15	AT5G52060	5.3.group15	AT5	51840	AT5	52060	FWD	AT5G51840 - AT5G52060
A3	87	20	Br130	low	half	1	9																		half
A3	88	21	Br134	high	J	1	75	76	225	226	228	Br134.76	Br134.225	AT2G31300	2.3.group5	AT2G33150	2.3.group5	AT2	31300	AT2	33150	FWD	AT2G31300 - AT2G33150		J	FWD
A3	89	22	Br056	high	J	1	21	22		25	43	Br056.22		AT2G33480	2.3.group5			AT2	33480			?	AT2G33480
A3	90	23	Br139	high	J			1	52			Br139.1	Br139.52	AT2G34480	2.3.group6	AT2G35550	2.3.group6	AT2	34480	AT2	35550	FWD	AT2G34480 - AT2G35550
A3	91	24	Br142	high	J			1	28			Br142.1	Br142.28	AT2G36200	2.3.group7	AT2G36530	2.3.group7	AT2	36200	AT2	36530	FWD	AT2G36200 - AT2G36530
A3	92	25	Br144	high	J	1	2	5	30			Br144.13	Br144.28	AT2G37130	2.3.group7	AT2G36950	2.3.group7	AT2	37130	AT2	36950	REV	AT2G37130 - AT2G36950
A3	93	26	Br150	high	J			1	30	31		Br150.1	Br150.30	AT2G39990	2.3.group8	AT2G39660	2.3.group8	AT2	39990	AT2	39660	REV	AT2G39990 - AT2G39660
A3	94	27	Br154	high	J			1	27	28		Br154.1	Br154.27	AT2G41140	2.3.group9	AT2G41480	2.3.group9	AT2	41140	AT2	41480	FWD	AT2G41140 - AT2G41480
A3	95	28	Br159	high	J	1	4	5	30			Br159.5	Br159.30	AT2G44560	2.3.group10	AT2G45160	2.3.group10	AT2	44560	AT2	45160	FWD	AT2G44560 - AT2G45160
A3	96	29	Br132	high	half	1	18	19		20	27	Br132.19		AT2G41970	2.3.group9			AT2	41970			?	AT2G41970		half
A3	97	30	Br128	high	I			1	32	33	36	Br128.1	Br128.32	AT2G27500	2.3.group4	AT2G26840	2.3.group4	AT2	27500	AT2	26840	REV	AT2G27500 - AT2G26840		I
A3	98	31	Br263	high	P	1	3	4	41			Br263.4	Br263.41	AT4G10050	4.3.group3	AT4G10840	4.3.group3	AT4	10050	AT4	10840	FWD	AT4G10050 - AT4G10840		P
A3	99	32	Br386	high	W			1	40			Br386.10	Br386.40	AT5G49920	5.3.group14	AT5G50350	5.3.group14	AT5	49920	AT5	50350	FWD	AT5G49920 - AT5G50350		W
A3	100	33	Br262	high	P	1	6	7	37			Br262.7	Br262.37	AT4G09650	4.3.group2	AT4G09020	4.3.group2	AT4	09650	AT4	09020	REV	AT4G09650 - AT4G09020		P	REV
A3	101	34	Br265	high	P			1	28			Br265.1	Br265.28	AT4G12030	4.3.group5	AT4G11420	4.3.group5	AT4	12030	AT4	11420	REV	AT4G12030 - AT4G11420
A3	102	35	Br257	low	no	1	57																		no
A3	103	36	Br174	high	F	1		2	43	44		Br174.2	Br174.43	AT3G07630	3.3.group3	AT3G07100	3.3.group3	AT3	07630	AT3	07100	REV	AT3G07630 - AT3G07100		F	FWD
A3	104	37	Br166	high	F	1	2	3	50	54	58	Br166.3	Br166.50	AT3G01090	3.3.group1	AT3G02000	3.3.group1	AT3	01090	AT3	02000	FWD	AT3G01090 - AT3G02000
A3	105	38	Br169	high	F	1	4	5	101			Br169.5	Br169.101	AT3G02250	3.3.group1	AT3G04480	3.3.group1	AT3	02250	AT3	04480	FWD	AT3G02250 - AT3G04480
A3	106	39	Br171	high	F			1	55			Br171.1	Br171.55	AT3G04510	3.3.group1	AT3G05310	3.3.group1	AT3	04510	AT3	05310	FWD	AT3G04510 - AT3G05310
A3	107	40	Br172	high	F			1	12	13	25	Br172.1	Br172.12	AT3G05675	3.3.group1	AT3G05520	3.3.group1	AT3	05675	AT3	05520	REV	AT3G05675 - AT3G05520
A3	108	41	Br173	high	F	1		2	124			Br173.2	Br173.124	AT3G05590	3.3.group1	AT3G07080	3.3.group1	AT3	05590	AT3	07080	FWD	AT3G05590 - AT3G07080
A3	109	42	Br176	high	F			1	35			Br176.1	Br176.35	AT3G09200	3.3.group4	AT3G09800	3.3.group4	AT3	09200	AT3	09800	FWD	AT3G09200 - AT3G09800
A3	110	43	Br181	high	F			1	40	41	43	Br181.1	Br181.40	AT3G12140	3.3.group7	AT3G11580	3.3.group7	AT3	12140	AT3	11580	REV	AT3G12140 - AT3G11580
A3	111	44	Br184	high	F			1	112	113		Br184.1	Br184.112	AT3G14960	3.3.group8	AT3G13410	3.3.group8	AT3	14960	AT3	13410	REV	AT3G14960 - AT3G13410
A3	112	45	Br186	high	F	1	5	7	26	27	31	Br186.7	Br186.26	AT3G15170	3.3.group8	AT3G15510	3.3.group8	AT3	15170	AT3	15510	FWD	AT3G15170 - AT3G15510
A3	113	46	Br189	high	F			1	74			Br189.1	Br189.74	AT3G16990	3.3.group8	AT3G15890	3.3.group8	AT3	16990	AT3	15890	REV	AT3G16990 - AT3G15890
A3	114	47	Br192	high	F	1	2	3	58			Br192.3	Br192.58	AT3G17650	3.3.group8	AT3G18680	3.3.group10	AT3	17650	AT3	18680	FWD	AT3G17650 - AT3G18680
A3	115	48	Br198	high	F			1	34	35	37	Br198.1	Br198.34	AT3G20250	3.3.group11	AT3G19710	3.3.group11	AT3	20250	AT3	19710	REV	AT3G20250 - AT3G19710
A3	116	49	Br201	high	F	1		2	40			Br201.2	Br201.40	AT3G20610	3.3.group11	AT3G21230	3.3.group11	AT3	20610	AT3	21230	FWD	AT3G20610 - AT3G21230
A3	117	50	Br204	high	F	1	5	6	27	29	31	Br204.6	Br204.27	AT3G21650	3.3.group11	AT3G22120	3.3.group12	AT3	21650	AT3	22120	FWD	AT3G21650 - AT3G22120
A3	118	51	Br206	high	F	1	5	6	27	28		Br206.6	Br206.27	AT3G22830	3.3.group12	AT3G22420	3.3.group12	AT3	22830	AT3	22420	REV	AT3G22830 - AT3G22420
A3	119	52	Br208	high	F	1	27	29	44	47		Br208.29	Br208.44	AT3G23170	3.3.group12	AT3G22970	3.3.group12	AT3	23170	AT3	22970	REV	AT3G23170 - AT3G22970
A3	120	53	Br210	high	F	1		2	32	33		Br210.2	Br210.32	AT3G24170	3.3.group13	AT3G24480	3.3.group13	AT3	24170	AT3	24480	FWD	AT3G24170 - AT3G24480
A3	121	54	Br211	high	F	1	14	15	26			Br211.15	Br211.26	AT3G24810	3.3.group13	AT3G24650	3.3.group13	AT3	24810	AT3	24650	REV	AT3G24810 - AT3G24650
A3	122	55	Br112	high	half	1	7	8	21	22	38	Br112.8	Br112.21	AT3G25020	3.3.group13	AT3G24900	3.3.group13	AT3	25020	AT3	24900	REV	AT3G25020 - AT3G24900		half
A3	123	56	Br111	high	N			1	54	55	94	Br111.1	Br111.54	AT3G53340	3.3.group16	AT3G52980	3.3.group16	AT3	53340	AT3	52980	REV	AT3G53340 - AT3G52980		N	REV
A3	124	57	Br230	high	N	1		2	96			Br230.2	Br230.96	AT3G51010	3.3.group16	AT3G52500	3.3.group16	AT3	51010	AT3	52500	FWD	AT3G51010 - AT3G52500
A3	125	58	Br228	high	no	1	27																		no
A3	126	59	Br226	high	no	1	22	23	40			Br226.23	Br226.40	AT3G49930	3.3.group15	AT3G49670	3.3.group15	AT3	49930	AT3	49670	REV	AT3G49930 - AT3G49670		no
A3	127	60	Br270	high	T			1	36	37	40	Br270.1	Br270.36	AT4G15215	4.3.group7	AT4G15560	4.3.group7	AT4	15215	AT4	15560	FWD	AT4G15215 - AT4G15560		T
A3	128	61	Br271	high	U			1	105	106	108	Br271.1	Br271.105	AT4G16820	4.3.group7	AT4G15760	4.3.group7	AT4	16820	AT4	15760	REV	AT4G16820 - AT4G15760		U	FWD
A3	129	62	Br275	high	U			1	33	36	37	Br275.1	Br275.33	AT4G17760	4.3.group9	AT4G17460	4.3.group9	AT4	17760	AT4	17460	REV	AT4G17760 - AT4G17460
A3	130	63	Br279	high	U			1	66			Br279.1	Br279.66	AT4G18100	4.3.group10	AT4G18780	4.3.group10	AT4	18100	AT4	18780	FWD	AT4G18100 - AT4G18780
A3	131	64	Br223	low	no	1	40																		no
A3	132	65	Br282	low	no	1	28																		no
A3	133	66	Br290	low	no	1	24																		no
A3	134	67	Br291	low	no	2	59																		no
A3	135	68	Br294	low	no	1	20																		no
A3	136	69	Br300	high	U	1		2	35			Br300.2	Br300.35	AT4G27480	4.3.group14	AT4G27800	4.3.group14	AT4	27480	AT4	27800	FWD	AT4G27480 - AT4G27800		U	FWD
A3	137	70	Br302	high	U			1	50	51	67	Br302.1	Br302.50	AT4G28500	4.3.group14	AT4G28110	4.3.group14	AT4	28500	AT4	28110	REV	AT4G28500 - AT4G28110
A3	138	71	Br305	high	U	1	2	3	54			Br305.3	Br305.54	AT4G29140	4.3.group15	AT4G29750	4.3.group15	AT4	29140	AT4	29750	FWD	AT4G29140 - AT4G29750
A3	139	72	Br311	low	U	1	29
A3	140	73	Br313	high	U	1	6	7	79	80	81	Br313.7	Br313.79	AT4G33600	4.3.group16	AT4G32760	4.3.group16	AT4	33600	AT4	32760	REV	AT4G33600 - AT4G32760
A3	141	74	Br315	low	no	1	44																		no
A3	142	75	Br322	low	no	1	28																		no
A4	143	1	Br231	low	no	1	35																		no
A4	144	2	Br236	low	no	1	25																		no
A4	145	3	Br127	low	no	1	39																		no
A4	146	4	Br129	high	I			1	51			Br129.1	Br129.51	AT2G28080	2.4.group2	AT2G27460	2.4.group2	AT2	28080	AT2	27460	REV	AT2G28080 - AT2G27460		I
A4	147	5	Br131	high	half			1	12	13	21	Br131.1	Br131.12	AT2G28360	2.4.group2	AT2G28220	2.4.group2	AT2	28360	AT2	28220	REV	AT2G28360 - AT2G28220		half
A4	148	6	Br135	high	J			1	39	40	43	Br135.1	Br135.39	AT2G32860	2.4.group3	AT2G32540	2.4.group3	AT2	32860	AT2	32540	REV	AT2G32860 - AT2G32540		J	FWD
A4	149	7	Br137	high	J			1	60			Br137.1	Br137.60	AT2G33210	2.4.group3	AT2G33780	2.4.group3	AT2	33210	AT2	33780	FWD	AT2G33210 - AT2G33780
A4	150	8	Br140	high	J			1	44			Br140.1	Br140.44	AT2G35840	2.4.group4	AT2G35510	2.4.group4	AT2	35840	AT2	35510	REV	AT2G35840 - AT2G35510
A4	151	9	Br055	low	J	1	38
A4	152	10	Br143	high	J	1	3	4	26			Br143.4	Br143.26	AT2G36550	2.4.group5	AT2G36960	2.4.group5	AT2	36550	AT2	36960	FWD	AT2G36550 - AT2G36960
A4	153	11	Br147	high	J			1	59			Br147.1	Br147.59	AT2G37550	2.4.group6	AT2G38090	2.4.group6	AT2	37550	AT2	38090	FWD	AT2G37550 - AT2G38090
A4	154	12	Br148	high	J			1	55	56	58	Br148.1	Br148.55	AT2G38910	2.4.group6	AT2G38150	2.4.group6	AT2	38910	AT2	38150	REV	AT2G38910 - AT2G38150
A4	155	13	Br151	high	J			1	32			Br151.1	Br151.32	AT2G40260	2.4.group7	AT2G39940	2.4.group7	AT2	40260	AT2	39940	REV	AT2G40260 - AT2G39940
A4	156	14	Br153	high	J	1		2	44			Br153.2	Br153.44	AT2G40480	2.4.group7	AT2G41140	2.4.group7	AT2	40480	AT2	41140	FWD	AT2G40480 - AT2G41140
A4	157	15	Br155	high	J	1		2	40			Br155.2	Br155.40	AT2G41410	2.4.group7	AT2G41900	2.4.group7	AT2	41410	AT2	41900	FWD	AT2G41410 - AT2G41900
A4	158	16	Br152	high	no	1	10	11		12	56	Br152.11		AT2G42430	2.4.group7			AT2	42430			?	AT2G42430		no
A4	159	17	Br162	low	no	1	46																		no
A5	160	1	Br165	high	F	1	14	15	19	20	34	Br165.15	Br165.19	AT3G02090	3.5.group1	AT3G01970	3.5.group1	AT3	02090	AT3	01970	REV	AT3G02090 - AT3G01970		F	FWD
A5	161	2	Br168	high	F	1	2	3	23			Br168.3	Br168.23	AT3G02090	3.5.group1	AT3G02260	3.5.group1	AT3	02090	AT3	02260	FWD	AT3G02090 - AT3G02260
A5	162	3	Br175	high	F			1	85	86	89	Br175.1	Br175.85	AT3G08800	3.5.group2	AT3G07525	3.5.group2	AT3	08800	AT3	07525	REV	AT3G08800 - AT3G07525
A5	163	4	Br180	high	F			1	39			Br180.1	Br180.39	AT3G11340	3.5.group4	AT3G11680	3.5.group4	AT3	11340	AT3	11680	FWD	AT3G11340 - AT3G11680
A5	164	5	Br178	high	F			1	47	48	53	Br178.1	Br178.47	AT3G10730	3.5.group3	AT3G10380	3.5.group3	AT3	10730	AT3	10380	REV	AT3G10730 - AT3G10380
A5	165	6	Br182	high	F			1	102	103	104	Br182.1	Br182.102	AT3G13290	3.5.group4	AT3G12130	3.5.group4	AT3	13290	AT3	12130	REV	AT3G13290 - AT3G12130
A5	166	7	Br183	high	F	1	2	3	40			Br183.3	Br183.40	AT3G13120	3.5.group4	AT3G13420	3.5.group4	AT3	13120	AT3	13420	FWD	AT3G13120 - AT3G13420
A5	167	8	Br185	low	F	2	33
A5	168	9	Br190	high	F			1	30	31	32	Br190.1	Br190.30	AT3G17240	3.5.group6	AT3G16940	3.5.group5	AT3	17240	AT3	16940	REV	AT3G17240 - AT3G16940
A5	169	10	Br191	high	F	1	6	7	23			Br191.7	Br191.23	AT3G17205	3.5.group5	AT3G17360	3.5.group5	AT3	17205	AT3	17360	FWD	AT3G17205 - AT3G17360
A5	170	11	Br193	high	F	1	18	19	41			Br193.19	Br193.19	AT3G17420	3.5.group5	AT3G17420	3.5.group5	AT3	17420	AT3	17420	REV	AT3G17420 - AT3G17420
A5	171	12	Br195	high	F	1	7	8	24	25		Br195.16	Br195.24	AT3G19240	3.5.group7	AT3G19150	3.5.group7	AT3	19240	AT3	19150	REV	AT3G19240 - AT3G19150
A5	172	13	Br196	high	F	1	9	11	31	32	39	Br196.11	Br196.31	AT3G19450	3.5.group7	AT3G19380	3.5.group7	AT3	19450	AT3	19380	REV	AT3G19450 - AT3G19380
A5	173	14	Br197	high	F	1	7	8	28	29	30	Br197.8	Br197.28	AT3G19560	3.5.group7	AT3G19670	3.5.group7	AT3	19560	AT3	19670	FWD	AT3G19560 - AT3G19670
A5	174	15	Br200	high	F	1	11	12	21	22	24	Br200.12	Br200.21	AT3G20395	3.5.group7	AT3G20340	3.5.group7	AT3	20395	AT3	20340	REV	AT3G20395 - AT3G20340
A5	175	16	Br203	high	F			1	40	41	49	Br203.1	Br203.40	AT3G21670	3.5.group8	AT3G21320	3.5.group8	AT3	21670	AT3	21320	REV	AT3G21670 - AT3G21320
A5	176	17	Br207	low	no	1	25																		no
A5	177	18	Br052	low	no	1	37																		no
A5	178	19	Br058	low	no	3	31																		no
A5	179	20	Br060	low	no	1	36																		no
A5	180	21	Br067	low	no	1	32																		no
A5	181	22	Br243	high	N	1		2	43			Br243.2	Br243.43	AT3G58770	3.5.group13	AT3G58330	3.5.group13	AT3	58770	AT3	58330	REV	AT3G58770 - AT3G58330		N
A5	182	23	Br205	high	F			1	52			Br205.1	Br205.52	AT3G22200	3.5.group9	AT3G22430	3.5.group9	AT3	22200	AT3	22430	FWD	AT3G22200 - AT3G22430		F
A5	183	24	Br269	low	no	1	23																		no
A5	184	25	Br399	low	no	1	36																		no
A5	185	26	Br141	high	J			2	52	53		Br141.2	Br141.52	AT2G35700	2.5.group1	AT2G36270	2.5.group1	AT2	35700	AT2	36270	FWD	AT2G35700 - AT2G36270		J	FWD
A5	186	27	Br145	high	J			1	22			Br145.1	Br145.22	AT2G37380	2.5.group2	AT2G37080	2.5.group2	AT2	37380	AT2	37080	REV	AT2G37380 - AT2G37080
A5	187	28	Br146	high	J	1		2	14	15	25	Br146.2	Br146.14	AT2G37570	2.5.group2	AT2G37520	2.5.group2	AT2	37570	AT2	37520	REV	AT2G37570 - AT2G37520
A5	188	29	Br149	high	J	1	4	5	68	69	70	Br149.5	Br149.68	AT2G39700	2.5.group3	AT2G38800	2.5.group3	AT2	39700	AT2	38800	REV	AT2G39700 - AT2G38800
A5	189	30	Br157	low	J	1	27
A5	190	31	Br160	low	J	1	11
A5	191	32	Br164	high	J	1	35	36	74	75	77	Br164.36	Br164.74	AT2G47710	2.5.group6	AT2G47260	2.5.group6	AT2	47710	AT2	47260	REV	AT2G47710 - AT2G47260
A5	192	33	Br161	high	J	1	2	3	46			Br161.3	Br161.46	AT2G45330	2.5.group5	AT2G45640	2.5.group5	AT2	45330	AT2	45640	FWD	AT2G45330 - AT2G45640
A5	193	34	Br158	high	J	2	3	4	43	45		Br158.4	Br158.43	AT2G42960	2.5.group4	AT2G43610	2.5.group4	AT2	42960	AT2	43610	FWD	AT2G42960 - AT2G43610
A5	194	35	Br156	high	J			1	74			Br156.1	Br156.74	AT2G41870	2.5.group4	AT2G42880	2.5.group4	AT2	41870	AT2	42880	FWD	AT2G41870 - AT2G42880
A5	195	36	Br283	low	J	1	28
A6	196	1	Br065	low	C	1	26																		C	REV
A6	197	2	Br064	high	C			1	54			Br064.1	Br064.54	AT1G53110	1.6.group8	AT1G52410	1.6.group7	AT1	53110	AT1	52410	REV	AT1G53110 - AT1G52410
A6	198	3	Br063	high	C			1	35	36		Br063.1	Br063.35	AT1G52150	1.6.group7	AT1G51745	1.6.group7	AT1	52150	AT1	51745	REV	AT1G52150 - AT1G51745
A6	199	4	Br062	high	C			1	30	31	33	Br062.1	Br062.30	AT1G50870	1.6.group6	AT1G50400	1.6.group6	AT1	50870	AT1	50400	REV	AT1G50870 - AT1G50400
A6	200	5	Br061	high	C			1	30	31	35	Br061.1	Br061.30	AT1G50360	1.6.group6	AT1G50020	1.6.group6	AT1	50360	AT1	50020	REV	AT1G50360 - AT1G50020
A6	201	6	Br016	low	half	2	40																		half
A6	202	7	Br020	high	A			1	33	34	35	Br020.1	Br020.33	AT1G14740	1.6.group1	AT1G14500	1.6.group1	AT1	14740	AT1	14500	REV	AT1G14740 - AT1G14500		A	FWD
A6	203	8	Br022	high	A	1	3	4	26	27		Br022.4	Br022.26	AT1G14910	1.6.group1	AT1G15210	1.6.group1	AT1	14910	AT1	15210	FWD	AT1G14910 - AT1G15210
A6	204	9	Br023	high	A			1	31			Br023.1	Br023.31	AT1G15210	1.6.group1	AT1G15440	1.6.group1	AT1	15210	AT1	15440	FWD	AT1G15210 - AT1G15440
A6	205	10	Br025	high	A	1	2	3	49			Br025.3	Br025.49	AT1G16670	1.6.group2	AT1G17070	1.6.group2	AT1	16670	AT1	17070	FWD	AT1G16670 - AT1G17070
A6	206	11	Br030	high	no			1	13	14	106	Br030.1	Br030.13	AT1G19220	1.6.group3	AT1G19310	1.6.group3	AT1	19220	AT1	19310	FWD	AT1G19220 - AT1G19310		no
A6	207	12	Br032	high	B	3		4	75			Br032.4	Br032.75	AT1G20650	1.6.group4	AT1G21130	1.6.group4	AT1	20650	AT1	21130	FWD	AT1G20650 - AT1G21130		B
A6	208	13	Br213	high	L	1		2	30	32	33	Br213.2	Br213.30	AT3G25870	3.6.group4	AT3G26490	3.6.group4	AT3	25870	AT3	26490	FWD	AT3G25870 - AT3G26490		L
A6	209	14	Br224	low	no	1	64																		no
A6	210	15	Br225	low	no	1	34																		no
A6	211	16	Br115	low	no	1	36																		no
A6	212	17	Br116	low	no	1	44																		no
A6	213	18	Br363	low	no	1	27																		no
A6	214	19	Br368	high	Q	2		3	36	37	38	Br368.3	Br368.36	AT5G26630	5.6.group2	AT5G26230	5.6.group2	AT5	26630	AT5	26230	REV	AT5G26630 - AT5G26230		Q
A6	215	20	Br370	low	half	1	33																		half
A6	216	21	Br221	high	L			1	19			Br221.1	Br221.19	AT3G29160	3.6.group7	AT3G28920	3.6.group7	AT3	29160	AT3	28920	REV	AT3G29160 - AT3G28920		L	REV
A6	217	22	Br219	high	L	1	3	4	46	47		Br219.4	Br219.46	AT3G28210	3.6.group7	AT3G28840	3.6.group7	AT3	28210	AT3	28840	FWD	AT3G28210 - AT3G28840
A6	218	23	Br218	high	L			1	32	33		Br218.1	Br218.32	AT3G27670	3.6.group7	AT3G28040	3.6.group7	AT3	27670	AT3	28040	FWD	AT3G27670 - AT3G28040
A6	219	24	Br216	high	L			1	37			Br216.1	Br216.37	AT3G27180	3.6.group6	AT3G26720	3.6.group6	AT3	27180	AT3	26720	REV	AT3G27180 - AT3G26720
A6	220	25	Br109	high	K	1	2	3	25			Br109.3	Br109.25	AT2G02990	2.6.group3	AT2G03390	2.6.group3	AT2	02990	AT2	03390	FWD	AT2G02990 - AT2G03390		K
A6	221	26	Br215	high	L			1	34	35	37	Br215.1	Br215.34	AT3G26940	3.6.group5	AT3G26590	3.6.group5	AT3	26940	AT3	26590	REV	AT3G26940 - AT3G26590		L
A6	222	27	Br194	high	F	1	2	3	33	34		Br194.3	Br194.33	AT3G18850	3.6.group2	AT3G19080	3.6.group2	AT3	18850	AT3	19080	FWD	AT3G18850 - AT3G19080		F
A6	223	28	Br212	low	no	1	23																		no
A6	224	29	Br106	high	no	1	18	19		20	37	Br106.19		AT5G47710	5.6.group6			AT5	47710			?	AT5G47710		no
A6	225	30	Br381	high	V	1	3	4	25	26		Br381.4	Br381.25	AT5G47040	5.6.group6	AT5G47330	5.6.group6	AT5	47040	AT5	47330	FWD	AT5G47040 - AT5G47330		V	FWD
A6	226	31	Br380	high	V			1	53	54	55	Br380.1	Br380.53	AT5G47020	5.6.group6	AT5G46590	5.6.group6	AT5	47020	AT5	46590	REV	AT5G47020 - AT5G46590
A6	227	32	Br379	high	V	1		2	97			Br379.2	Br379.97	AT5G46270	5.6.group6	AT5G45130	5.6.group6	AT5	46270	AT5	45130	REV	AT5G46270 - AT5G45130
A6	228	33	Br378	high	V	1		2	35			Br378.2	Br378.35	AT5G44635	5.6.group5	AT5G44260	5.6.group5	AT5	44635	AT5	44260	REV	AT5G44635 - AT5G44260
A6	229	34	Br374	high	V	1	12	13	35			Br374.13	Br374.35	AT5G43020	5.6.group4	AT5G43310	5.6.group4	AT5	43020	AT5	43310	FWD	AT5G43020 - AT5G43310
A7	230	1	Br104	high	E	1	9	10	54	55	56	Br104.10	Br104.54	AT1G79610	1.7.group22	AT1G79110	1.7.group22	AT1	79610	AT1	79110	REV	AT1G79610 - AT1G79110		E	REV
A7	231	2	Br102	high	E			1	94	95	96	Br102.1	Br102.94	AT1G78220	1.7.group21	AT1G77240	1.7.group21	AT1	78220	AT1	77240	REV	AT1G78220 - AT1G77240
A7	232	3	Br085	high	E			1	77			Br085.1	Br085.77	AT1G68930	1.7.group15	AT1G69680	1.7.group15	AT1	68930	AT1	69680	FWD	AT1G68930 - AT1G69680
A7	233	4	Br087	high	E			1	31	32		Br087.1	Br087.31	AT1G69910	1.7.group15	AT1G70280	1.7.group15	AT1	69910	AT1	70280	FWD	AT1G69910 - AT1G70280
A7	234	5	Br077	high	E	1	7	8	11	13	29	Br077.8	Br077.11	AT1G70460	1.7.group15	AT1G70460	1.7.group15	AT1	70460	AT1	70460	REV	AT1G70460 - AT1G70460
A7	235	6	Br079	high	E	1	5	6	33	34		Br079.6	Br079.33	AT1G66840	1.7.group14	AT1G67280	1.7.group14	AT1	66840	AT1	67280	FWD	AT1G66840 - AT1G67280			FWD
A7	236	7	Br081	high	E	1	2	3	29			Br081.3	Br081.29	AT1G67330	1.7.group14	AT1G67680	1.7.group14	AT1	67330	AT1	67680	FWD	AT1G67330 - AT1G67680
A7	237	8	Br082	high	E	1		2	79	80		Br082.2	Br082.79	AT1G67710	1.7.group14	AT1G68470	1.7.group14	AT1	67710	AT1	68470	FWD	AT1G67710 - AT1G68470
A7	238	9	Br083	high	E	1		2	11	12	21	Br083.2	Br083.11	AT1G68750	1.7.group14	AT1G68620	1.7.group14	AT1	68750	AT1	68620	REV	AT1G68750 - AT1G68620
A7	239	10	Br084	high	E	1	6	7	25			Br084.9	Br084.25	AT1G68710	1.7.group14	AT1G68990	1.7.group14	AT1	68710	AT1	68990	FWD	AT1G68710 - AT1G68990
A7	240	11	Br090	high	E	1		2	32	33	36	Br090.2	Br090.32	AT1G71400	1.7.group16	AT1G70670	1.7.group16	AT1	71400	AT1	70670	REV	AT1G71400 - AT1G70670
A7	241	12	Br091	high	E	1		2	38	39		Br091.2	Br091.38	AT1G71410	1.7.group16	AT1G71830	1.7.group16	AT1	71410	AT1	71830	FWD	AT1G71410 - AT1G71830
A7	242	13	Br092	high	E	1	3	4	52			Br092.4	Br092.52	AT1G71865	1.7.group16	AT1G72620	1.7.group16	AT1	71865	AT1	72620	FWD	AT1G71865 - AT1G72620
A7	243	14	Br093	high	E	1	2	3	18	19	28	Br093.3	Br093.18	AT1G72870	1.7.group16	AT1G72700	1.7.group16	AT1	72870	AT1	72700	REV	AT1G72870 - AT1G72700
A7	244	15	Br097	high	E			1	32	33	35	Br097.1	Br097.32	AT1G74520	1.7.group19	AT1G74140	1.7.group19	AT1	74520	AT1	74140	REV	AT1G74520 - AT1G74140
A7	245	16	Br096	high	E			1	36			Br096.1	Br096.36	AT1G74170	1.7.group18	AT1G73860	1.7.group18	AT1	74170	AT1	73860	REV	AT1G74170 - AT1G73860
A7	246	17	Br099	high	E			1	30	31	35	Br099.1	Br099.30	AT1G75130	1.7.group19	AT1G74850	1.7.group19	AT1	75130	AT1	74850	REV	AT1G75130 - AT1G74850
A7	247	18	Br232	high	N			1	60			Br232.1	Br232.60	AT3G53420	3.7.group2	AT3G52930	3.7.group2	AT3	53420	AT3	52930	REV	AT3G53420 - AT3G52930		N
A7	248	19	Br094	high	E			1	41			Br094.1	Br094.41	AT1G72960	1.7.group17	AT1G73430	1.7.group17	AT1	72960	AT1	73430	FWD	AT1G72960 - AT1G73430		E	FWD
A7	249	20	Br095	high	E	1	2	3	33			Br095.3	Br095.33	AT1G73370	1.7.group17	AT1G73880	1.7.group17	AT1	73370	AT1	73880	FWD	AT1G73370 - AT1G73880
A7	250	21	Br098	high	E	1	7	8	27	28	29	Br098.12	Br098.27	AT1G74680	1.7.group17	AT1G74490	1.7.group17	AT1	74680	AT1	74490	REV	AT1G74680 - AT1G74490
A7	251	22	Br100	high	E			1	50			Br100.1	Br100.50	AT1G75100	1.7.group20	AT1G75640	1.7.group20	AT1	75100	AT1	75640	FWD	AT1G75100 - AT1G75640
A7	252	23	Br101	high	E	2	6	7	72			Br101.7	Br101.72	AT1G75760	1.7.group20	AT1G77330	1.7.group20	AT1	75760	AT1	77330	FWD	AT1G75760 - AT1G77330
A7	253	24	Br105	high	E	1	37	39	77			Br105.39	Br105.77	AT1G80410	1.7.group23	AT1G79810	1.7.group23	AT1	80410	AT1	79810	REV	AT1G80410 - AT1G79810
A7	254	25	Br250	high	N			1	32			Br250.1	Br250.32	AT3G61970	3.7.group7	AT3G61840	3.7.group7	AT3	61970	AT3	61840	REV	AT3G61970 - AT3G61840		N	REV
A7	255	26	Br248	high	N			1	37	38		Br248.1	Br248.37	AT3G61530	3.7.group7	AT3G60850	3.7.group7	AT3	61530	AT3	60850	REV	AT3G61530 - AT3G60850
A7	256	27	Br246	high	N	1	3	4	40			Br246.4	Br246.40	AT3G60380	3.7.group6	AT3G59580	3.7.group6	AT3	60380	AT3	59580	REV	AT3G60380 - AT3G59580
A7	257	28	Br244	high	N	1	4	5	29	30		Br244.5	Br244.20	AT3G58840	3.7.group5	AT3G58860	3.7.group5	AT3	58840	AT3	58860	FWD	AT3G58840 - AT3G58860
A7	258	29	Br242	high	N	1	2	3	37	38		Br242.3	Br242.37	AT3G58330	3.7.group5	AT3G57920	3.7.group5	AT3	58330	AT3	57920	REV	AT3G58330 - AT3G57920
A7	259	30	Br237	high	N			1	38	39		Br237.1	Br237.38	AT3G55800	3.7.group4	AT3G56520	3.7.group4	AT3	55800	AT3	56520	FWD	AT3G55800 - AT3G56520
A7	260	31	Br233	high	N			1	74	75	77	Br233.1	Br233.74	AT3G54820	3.7.group3	AT3G53570	3.7.group3	AT3	54820	AT3	53570	REV	AT3G54820 - AT3G53570
A7	261	32	Br373	low	half	1	23																		half
A7	262	33	Br372	high	S	1		2	105	108		Br372.2	Br372.105	AT5G39320	5.7.group2	AT5G41340	5.7.group2	AT5	39320	AT5	41340	FWD	AT5G39320 - AT5G41340		S
A7	263	34	Br033	low	no	1	40																		no
A7	264	35	Br038	low	no	1	41																		no
A7	265	36	Br047	low	no	1	27																		no
A7	266	37	Br048	low	no	1	24																		no
A7	267	38	Br118	low	no	1	32																		no
A7	268	39	Br120	low	no	1	33																		no
A8	269	1	Br011	high	A	1	8	9		10	30	Br011.9		AT1G08050	1.8.group1			AT1	08050			?	AT1G08050		A	FWD
A8	270	2	Br012	high	A	1	2	3	48	49	61	Br012.3	Br012.48	AT1G08250	1.8.group1	AT1G09090	1.8.group1	AT1	08250	AT1	09090	FWD	AT1G08250 - AT1G09090
A8	271	3	Br013	high	A			1	30	31		Br013.1	Br013.30	AT1G09310	1.8.group1	AT1G08820	1.8.group1	AT1	09310	AT1	08820	REV	AT1G09310 - AT1G08820
A8	272	4	Br014	high	A			1	64			Br014.1	Br014.64	AT1G10170	1.8.group1	AT1G09270	1.8.group1	AT1	10170	AT1	09270	REV	AT1G10170 - AT1G09270
A8	273	5	Br017	high	A	1		2	70	71	72	Br017.2	Br017.63	AT1G12390	1.8.group2	AT1G12900	1.8.group2	AT1	12390	AT1	12900	FWD	AT1G12390 - AT1G12900
A8	274	6	Br049	low	A	1	50
A8	275	7	Br024	high	A			1	28	29	31	Br024.1	Br024.28	AT1G16710	1.8.group5	AT1G15440	1.8.group4	AT1	16710	AT1	15440	REV	AT1G16710 - AT1G15440
A8	276	8	Br026	high	A			1	33	34		Br026.1	Br026.33	AT1G17540	1.8.group5	AT1G16960	1.8.group5	AT1	17540	AT1	16960	REV	AT1G17540 - AT1G16960
A8	277	9	Br031	high	B			1	38	39	40	Br031.1	Br031.38	AT1G20640	1.8.group6	AT1G19870	1.8.group6	AT1	20640	AT1	19870	REV	AT1G20640 - AT1G19870		B	FWD
A8	278	10	Br043	high	B			1	38			Br043.1	Br043.38	AT1G27470	1.8.group10	AT1G28070	1.8.group10	AT1	27470	AT1	28070	FWD	AT1G27470 - AT1G28070
A8	279	11	Br040	high	B	1	2	3	27			Br040.3	Br040.27	AT1G27110	1.8.group9	AT1G26790	1.8.group9	AT1	27110	AT1	26790	REV	AT1G27110 - AT1G26790
A8	280	12	Br037	high	B	1		2	43			Br037.2	Br037.43	AT1G23190	1.8.group8	AT1G23870	1.8.group8	AT1	23190	AT1	23870	FWD	AT1G23190 - AT1G23870
A8	281	13	Br034	high	B			1	45			Br034.1	Br034.45	AT1G22370	1.8.group7	AT1G21650	1.8.group7	AT1	22370	AT1	21650	REV	AT1G22370 - AT1G21650
A8	282	14	Br029	low	B	1	34
A8	283	15	Br044	high	B			2	30			Br044.2	Br044.30	AT1G28310	1.8.group11	AT1G28520	1.8.group11	AT1	28310	AT1	28520	FWD	AT1G28310 - AT1G28520
A8	284	16	Br045	high	B	1	6	7	82			Br045.7	Br045.82	AT1G28590	1.8.group11	AT1G30080	1.8.group11	AT1	28590	AT1	30080	FWD	AT1G28590 - AT1G30080
A8	285	17	Br046	high	B			2	11			Br046.2	Br046.11	AT1G30020	1.8.group11	AT1G30300	1.8.group11	AT1	30020	AT1	30300	FWD	AT1G30020 - AT1G30300
A8	286	18	Br268	low	half	1	29																		half
A8	287	19	Br319	high	U			2	37			Br319.2	Br319.37	AT4G36810	4.8.group5	AT4G36140	4.8.group5	AT4	36810	AT4	36140	REV	AT4G36810 - AT4G36140		U	REV
A8	288	20	Br317	high	U	1	3	4	40			Br317.4	Br317.40	AT4G35460	4.8.group5	AT4G35890	4.8.group5	AT4	35460	AT4	35890	FWD	AT4G35460 - AT4G35890
A8	289	21	Br299	high	U	1	5	6	59			Br299.6	Br299.59	AT4G26420	4.8.group3	AT4G27595	4.8.group3	AT4	26420	AT4	27595	FWD	AT4G26420 - AT4G27595
A8	290	22	Br297	high	U			1	28	29		Br297.1	Br297.28	AT4G25870	4.8.group2	AT4G25430	4.8.group2	AT4	25870	AT4	25430	REV	AT4G25870 - AT4G25430
A8	291	23	Br295	high	U	1	2	3	27			Br295.3	Br295.27	AT4G24590	4.8.group2	AT4G25230	4.8.group2	AT4	24590	AT4	25230	FWD	AT4G24590 - AT4G25230
A8	292	24	Br066	low	U	1	27
A8	293	25	Br307	high	U	1	4	5	24			Br307.5	Br307.24	AT4G30074	4.8.group4	AT4G30270	4.8.group4	AT4	30074	AT4	30270	FWD	AT4G30074 - AT4G30270
A8	294	26	Br309	high	U			1	39			Br309.1	Br309.39	AT4G30640	4.8.group4	AT4G31120	4.8.group4	AT4	30640	AT4	31120	FWD	AT4G30640 - AT4G31120
A8	295	27	Br304	high	U	1	30	31		32	36	Br304.31		AT4G23180	4.8.group1			AT4	23180			?	AT4G23180
A8	296	28	Br288	high	U	1		2	58	59	60	Br288.2	Br288.58	AT4G22120	4.8.group1	AT4G22980	4.8.group1	AT4	22120	AT4	22980	FWD	AT4G22120 - AT4G22980
A8	297	29	Br316	low	no	1	24																		no
A8	298	30	Br272	low	no	1	20																		no
A8	299	31	Br274	low	no	1	34																		no
A8	300	32	Br278	low	no	1	32																		no
A8	301	33	Br253	low	no	1	27																		no
A9	302	1	Br001	low	U	1	31																		U
A9	303	2	Br298	high	U			1	50			Br298.1	Br298.50	AT4G26400	4.9.group7	AT4G25820	4.9.group7	AT4	26400	AT4	25820	REV	AT4G26400 - AT4G25820		U
A9	304	3	Br003	high	A			1	162			Br003.1	Br003.162	AT1G05230	1.9.group1	AT1G02280	1.9.group1	AT1	05230	AT1	02280	REV	AT1G05230 - AT1G02280		A	FWD
A9	305	4	Br008	high	A	1	2	3	48			Br008.3	Br008.48	AT1G06820	1.9.group3	AT1G07430	1.9.group3	AT1	06820	AT1	07430	FWD	AT1G06820 - AT1G07430
A9	306	5	Br009	high	A			1	40			Br009.1	Br009.40	AT1G06920	1.9.group4	AT1G07490	1.9.group4	AT1	06920	AT1	07490	FWD	AT1G06920 - AT1G07490
A9	307	6	Br010	high	A			1	30			Br010.1	Br010.30	AT1G08130	1.9.group3	AT1G07550	1.9.group4	AT1	08130	AT1	07550	REV	AT1G08130 - AT1G07550
A9	308	7	Br015	high	A	1		2	25			Br015.2	Br015.25	AT1G10070	1.9.group5	AT1G10530	1.9.group5	AT1	10070	AT1	10530	FWD	AT1G10070 - AT1G10530
A9	309	8	Br019	high	A			1	60	61	64	Br019.1	Br019.60	AT1G14500	1.9.group6	AT1G13870	1.9.group6	AT1	14500	AT1	13870	REV	AT1G14500 - AT1G13870
A9	310	9	Br021	high	A	1	16	17	27	28		Br021.17	Br021.27	AT1G14840	1.9.group6	AT1G14730	1.9.group6	AT1	14840	AT1	14730	REV	AT1G14840 - AT1G14730
A9	311	10	Br028	high	A			1	37	38		Br028.1	Br028.37	AT1G17980	1.9.group7	AT1G18660	1.9.group7	AT1	17980	AT1	18660	FWD	AT1G17980 - AT1G18660
A9	312	11	Br119	high	H	1	3	4	32	33	34	Br119.4	Br119.32	AT2G20190	2.9.group4	AT2G19740	2.9.group4	AT2	20190	AT2	19740	REV	AT2G20190 - AT2G19740		H
A9	313	12	Br121	high	I			1	175	176	182	Br121.1	Br121.175	AT2G20280	2.9.group4	AT2G22500	2.9.group4	AT2	20280	AT2	22500	FWD	AT2G20280 - AT2G22500		I	FWD
A9	314	13	Br123	low	I	1	21
A9	315	14	Br126	high	I			1	64	65		Br126.1	Br126.64	AT2G26070	2.9.group5	AT2G25110	2.9.group5	AT2	26070	AT2	25110	REV	AT2G26070 - AT2G25110
A9	316	15	Br251	high	N			1	29	30	47	Br251.1	Br251.29	AT3G62080	3.9.group6	AT3G62550	3.9.group6	AT3	62080	AT3	62550	FWD	AT3G62080 - AT3G62550		N	REV
A9	317	16	Br249	high	N	1	3	4	51	52		Br249.4	Br249.51	AT3G61440	3.9.group6	AT3G61870	3.9.group6	AT3	61440	AT3	61870	FWD	AT3G61440 - AT3G61870
A9	318	17	Br247	high	N	1	2	3	57			Br247.3	Br247.57	AT3G60900	3.9.group5	AT3G60440	3.9.group5	AT3	60900	AT3	60440	REV	AT3G60900 - AT3G60440
A9	319	18	Br245	high	N	1		2	60			Br245.2	Br245.60	AT3G59880	3.9.group4	AT3G59200	3.9.group4	AT3	59880	AT3	59200	REV	AT3G59880 - AT3G59200
A9	320	19	Br241	high	N			1	30	31		Br241.1	Br241.30	AT3G57930	3.9.group3	AT3G57610	3.9.group3	AT3	57930	AT3	57610	REV	AT3G57930 - AT3G57610
A9	321	20	Br240	high	N	2	12	13	55			Br240.13	Br240.55	AT3G57260	3.9.group3	AT3G57630	3.9.group3	AT3	57260	AT3	57630	FWD	AT3G57260 - AT3G57630
A9	322	21	Br238	high	N	1	3	4	40	41	42	Br238.4	Br238.40	AT3G56850	3.9.group3	AT3G56480	3.9.group3	AT3	56850	AT3	56480	REV	AT3G56850 - AT3G56480
A9	323	22	Br234	high	N	1	6	7	69	70	71	Br234.7	Br234.69	AT3G54830	3.9.group2	AT3G55190	3.9.group2	AT3	54830	AT3	55190	FWD	AT3G54830 - AT3G55190
A9	324	23	Br229	low	no	1	28																		no
A9	325	24	Br227	low	no	1	29																		no
A9	326	25	Br035	high	no			1	15	16	36	Br035.1	Br035.15	AT1G22460	1.9.group8	AT1G22370	1.9.group8	AT1	22460	AT1	22370	REV	AT1G22460 - AT1G22370		no
A9	327	26	Br036	high	B			1	59	60	64	Br036.1	Br036.59	AT1G22730	1.9.group8	AT1G23205	1.9.group8	AT1	22730	AT1	23205	FWD	AT1G22730 - AT1G23205		B	FWD
A9	328	27	Br039	high	B			2	81	82		Br039.2	Br039.81	AT1G25580	1.9.group9	AT1G26840	1.9.group9	AT1	25580	AT1	26840	FWD	AT1G25580 - AT1G26840
A9	329	28	Br041	high	B	1	4	5	19	20	37	Br041.5	Br041.19	AT1G27110	1.9.group9	AT1G27110	1.9.group9	AT1	27110	AT1	27110	REV	AT1G27110 - AT1G27110
A9	330	29	Br042	high	B			1	20	21	23	Br042.1	Br042.20	AT1G27590	1.9.group9	AT1G27340	1.9.group9	AT1	27590	AT1	27340	REV	AT1G27590 - AT1G27340
A9	331	30	Br050	low	no	1	65																		no
A9	332	31	Br051	high	no	1	17	18		19	32	Br051.18		AT2G03200	2.9.group1			AT2	03200			?	AT2G03200		no
A9	333	32	Br108	high	K			1	32	33		Br108.1	Br108.32	AT2G03150	2.9.group1	AT2G02180	2.9.group1	AT2	03150	AT2	02180	REV	AT2G03150 - AT2G02180		K
A9	334	33	Br110	low	half	1	28																		half
A9	335	34	Br382	high	V			2	41	43		Br382.2	Br382.41	AT5G47760	5.9.group7	AT5G47230	5.9.group7	AT5	47760	AT5	47230	REV	AT5G47760 - AT5G47230		V
A9	336	35	Br075	high	no	1	30																		no
A9	337	36	Br071	low	no	1	31																		no
A9	338	37	Br070	low	no	1	36																		no
A9	339	38	Br069	low	no	1	24																		no
A9	340	39	Br068	low	no	1	35																		no
A9	341	40	Br377	low	no	1	38																		no
A9	342	41	Br073	low	no	1	28																		no
A9	343	42	Br072	low	no	2	49																		no
A9	344	43	Br122	low	no	1	22																		no
A9	345	44	Br117	high	H			1	40			Br117.1	Br117.40	AT2G18370	2.9.group3	AT2G17930	2.9.group3	AT2	18370	AT2	17930	REV	AT2G18370 - AT2G17930		H	FWD
A9	346	45	Br114	high	H			1	19	20	25	Br114.1	Br114.19	AT2G18470	2.9.group3	AT2G18470	2.9.group3	AT2	18470	AT2	18470	REV	AT2G18470 - AT2G18470
A9	347	46	Br409	high	X			1	31			Br409.1	Br409.31	AT5G66760	5.9.group10	AT5G66320	5.9.group10	AT5	66760	AT5	66320	REV	AT5G66760 - AT5G66320		X	REV
A9	348	47	Br408	high	X	1		2	28	29	46	Br408.2	Br408.28	AT5G65430	5.9.group10	AT5G65920	5.9.group10	AT5	65430	AT5	65920	FWD	AT5G65430 - AT5G65920
A9	349	48	Br404	high	X			1	32	34	36	Br404.1	Br404.32	AT5G61510	5.9.group9	AT5G60900	5.9.group9	AT5	61510	AT5	60900	REV	AT5G61510 - AT5G60900
A9	350	49	Br362	high	half	1	7	8	11	12	30	Br362.8	Br362.11	AT5G24270	5.9.group2	AT5G24150	5.9.group2	AT5	24270	AT5	24150	REV	AT5G24270 - AT5G24150		half
A9	351	50	Br364	high	Q	1		2	30	31	33	Br364.2	Br364.30	AT5G25240	5.9.group2	AT5G24440	5.9.group2	AT5	25240	AT5	24440	REV	AT5G25240 - AT5G24440		Q	REV
A9	352	51	Br366	high	Q	1	2	3	9	10	19	Br366.3	Br366.9	AT5G25280	5.9.group2	AT5G25610	5.9.group2	AT5	25280	AT5	25610	FWD	AT5G25280 - AT5G25610
A9	353	52	Br367	high	Q	1		2	28			Br367.2	Br367.28	AT5G26180	5.9.group3	AT5G26742	5.9.group3	AT5	26180	AT5	26742	FWD	AT5G26180 - AT5G26742
A9	354	53	Br383	high	V	1	5	6	27	28	42	Br383.6	Br383.26	AT5G48500	5.9.group8	AT5G48150	5.9.group8	AT5	48500	AT5	48150	REV	AT5G48500 - AT5G48150		V
A9	355	54	Br217	high	L			1	44	45	55	Br217.1	Br217.44	AT3G28540	3.9.group1	AT3G27260	3.9.group1	AT3	28540	AT3	27260	REV	AT3G28540 - AT3G27260		L
A9	356	55	Br260	high	O			1	13	16	24	Br260.1	Br260.13	AT4G03400	4.9.group4	AT4G03540	4.9.group4	AT4	03400	AT4	03540	FWD	AT4G03400 - AT4G03540		O	REV
A9	357	56	Br258	high	O			1	33			Br258.1	Br258.33	AT4G02482	4.9.group4	AT4G02940	4.9.group4	AT4	02482	AT4	02940	FWD	AT4G02482 - AT4G02940
A9	358	57	Br256	high	O			1	30			Br256.1	Br256.30	AT4G01720	4.9.group2	AT4G02090	4.9.group2	AT4	01720	AT4	02090	FWD	AT4G01720 - AT4G02090
A9	359	58	Br255	high	O			1	31	32	33	Br255.1	Br255.31	AT4G01280	4.9.group1	AT4G01030	4.9.group1	AT4	01280	AT4	01030	REV	AT4G01280 - AT4G01030
A9	360	59	Br254	high	O			1	30	31	32	Br254.1	Br254.30	AT4G00755	4.9.group1	AT4G00360	4.9.group1	AT4	00755	AT4	00360	REV	AT4G00755 - AT4G00360
A10	361	1	Br331	high	R	1		2	50			Br331.2	Br331.50	AT5G05490	5.10.group2	AT5G05990	5.10.group2	AT5	05490	AT5	05990	FWD	AT5G05490 - AT5G05990		R	REV
A10	362	2	Br333	high	R	1	4	5	30	31		Br333.5	Br333.30	AT5G07200	5.10.group3	AT5G07470	5.10.group3	AT5	07200	AT5	07470	FWD	AT5G07200 - AT5G07470
A10	363	3	Br335	high	R			1	40	41		Br335.1	Br335.40	AT5G08420	5.10.group4	AT5G07890	5.10.group4	AT5	08420	AT5	07890	REV	AT5G08420 - AT5G07890
A10	364	4	Br337	high	R			1	43	44		Br337.1	Br337.43	AT5G09740	5.10.group4	AT5G08720	5.10.group4	AT5	09740	AT5	08720	REV	AT5G09740 - AT5G08720
A10	365	5	Br342	high	R			1	40	41	44	Br342.1	Br342.40	AT5G12210	5.10.group5	AT5G11780	5.10.group5	AT5	12210	AT5	11780	REV	AT5G12210 - AT5G11780
A10	366	6	Br345	high	R			1	65			Br345.1	Br345.65	AT5G14790	5.10.group6	AT5G13950	5.10.group6	AT5	14790	AT5	13950	REV	AT5G14790 - AT5G13950
A10	367	7	Br348	high	R			1	30			Br348.1	Br348.30	AT5G16715	5.10.group7	AT5G17020	5.10.group7	AT5	16715	AT5	17020	FWD	AT5G16715 - AT5G17020
A10	368	8	Br350	high	R	1		2	48			Br350.2	Br350.48	AT5G17810	5.10.group8	AT5G18270	5.10.group8	AT5	17810	AT5	18270	FWD	AT5G17810 - AT5G18270
A10	369	9	Br353	high	R			1	34	35	36	Br353.1	Br353.34	AT5G19670	5.10.group9	AT5G19300	5.10.group9	AT5	19670	AT5	19300	REV	AT5G19670 - AT5G19300
A10	370	10	Br354	high	R	1	3	4	17			Br354.4	Br354.17	AT5G19820	5.10.group9	AT5G19910	5.10.group9	AT5	19820	AT5	19910	FWD	AT5G19820 - AT5G19910
A10	371	11	Br359	high	half	1	37																		half
A10	372	12	Br360	high	Q	1	9	10	28	29		Br360.10	Br360.28	AT5G22840	5.10.group10	AT5G22950	5.10.group10	AT5	22840	AT5	22950	FWD	AT5G22840 - AT5G22950		Q
A10	373	13	Br355	high	half	1	36	37		38	44	Br355.37		AT5G23260	5.10.group10			AT5	23260			?	AT5G23260		half
A10	374	14	Br103	high	E	1	3	4	42	43		Br103.4	Br103.42	AT1G78320	1.10.group4	AT1G79180	1.10.group4	AT1	78320	AT1	79180	FWD	AT1G78320 - AT1G79180		E
A10	375	15	Br357	low	half	1	25																		half
A10	376	16	Br403	high	X	1	4	7	21	22	25	Br403.7	Br403.21	AT5G60680	5.10.group12	AT5G60780	5.10.group12	AT5	60680	AT5	60780	FWD	AT5G60680 - AT5G60780		X
A10	377	17	Br401	high	W	1	8	9	37			Br401.20	Br401.37	AT5G60270	5.10.group12	AT5G60110	5.10.group12	AT5	60270	AT5	60110	REV	AT5G60270 - AT5G60110		W	REV
A10	378	18	Br398	high	W	1	10	11	53	54	55	Br398.11	Br398.53	AT5G58340	5.10.group11	AT5G58670	5.10.group11	AT5	58340	AT5	58670	FWD	AT5G58340 - AT5G58670
A10	379	19	Br396	high	W			1	44	45	47	Br396.1	Br396.44	AT5G57670	5.10.group11	AT5G57350	5.10.group11	AT5	57670	AT5	57350	REV	AT5G57670 - AT5G57350
A10	380	20	Br007	high	A	1	3	4	36	37	40	Br007.4	Br007.36	AT1G06520	1.10.group2	AT1G06800	1.10.group2	AT1	06520	AT1	06800	FWD	AT1G06520 - AT1G06800		A	REV
A10	381	21	Br006	high	A	1		2		3	45	Br006.2		AT1G06800	1.10.group2			AT1	06800			?	AT1G06800
A10	382	22	Br004	high	A			1	30	31	35	Br004.1	Br004.30	AT1G03120	1.10.group1	AT1G02870	1.10.group1	AT1	03120	AT1	02870	REV	AT1G03120 - AT1G02870
A10	383	23	Br002	low	no	1	23																		no
A10	384	24	Br179	low	no	1	36																		no

## Sheet: Br chr. chart
		A1	A2	A3	A4	A5	A6	A7	A8	A9	A10
A1	2	217621
	F	271698
	U	127577
	6	724651
	U	2526900
	R	166244
	4	589612
	U	615210
A2	R		1576045
	W		1139582
	E		762930
	N		513324
	3		407747
	Q		517145
	V		142809
	X		919577
A3	R			2134584
	J			330752
	W			1094915
	J			1950454
	I			191850
	P			152856
	W			161254
	P			285065
	1			231827
	F			3842822
	N			782575
	2			277358
	T			149824
	U			768685
	5			707294
	U			1043397
	2			302522
A4	3				437381
	I				267905
	J				1757367
	2				374524
A5	F					2650470
	5					697979
	N					159832
	F					250982
	2					252913
	J					1993696
A6	C						819137
	A						575304
	1						404743
	B						330087
	L						134467
	5						881158
	Q						228506
	L						588417
	K						103872
	L						140135
	F						146145
	2						312880
	V						1021666
A7	E							3041537
	N							223619
	E							1232445
	N							1.21107e+06
	S							472244
	6							839398
A8	A								1402214
	B								1467328
	U								1656233
	5								611445
A9	U									334374
	A									1620141
	H									137711
	I									1102101
	N									1590787
	3									385630
	B									827940
	2									403508
	K									234552
	V									228628
	9									1259867
	H									279498
	X									536546
	Q									415346
	V									162161
	L									224415
	O									644430
A10	R										1.5525e+06
	Q										276376
	E										289814
	X										200217
	W										531223
	A										469085
	2										237341
